# Supplementary material for: Multiview deconvolution approximation multiphoton microscopy of tissues and zebrafish larvae
Source: Sci Rep. 2021 May 12;11:10160. doi: 10.1038/s41598-021-89566-w (PMC8115086; doi:10.1038/s41598-021-89566-w)
Supplement: Supplementary file 1 — Supplementary Information. [file 41598_2021_89566_MOESM1_ESM.obj]

# WaveFront *.obj file (generated by Autodesk ATF)

mtllib 022631f6-a58e-4c7a-af38-836d67ac65f8.mtl

g tube 1

v 95.000000 13.000000 24.250000
v 95.000000 13.194114 24.275556
v 95.000000 13.375000 24.350481
v 95.000000 13.530330 24.469670
v 95.000000 13.649519 24.625000
v 95.000000 13.724445 24.805886
v 95.000000 13.750000 25.000000
v 95.000000 13.724445 25.194114
v 95.000000 13.649519 25.375000
v 95.000000 13.530330 25.530330
v 95.000000 13.375000 25.649519
v 95.000000 13.194114 25.724444
v 95.000000 13.000000 25.750000
v 95.000000 12.805886 25.724444
v 95.000000 12.625000 25.649519
v 95.000000 12.469670 25.530330
v 95.000000 12.350481 25.375000
v 95.000000 12.275556 25.194114
v 95.000000 12.250000 25.000000
v 95.000000 12.275556 24.805886
v 95.000000 12.350481 24.625000
v 95.000000 12.469670 24.469670
v 95.000000 12.625000 24.350481
v 95.000000 12.805886 24.275556
v 35.000000 13.000000 24.250000
v 35.000000 12.805886 24.275556
v 35.000000 12.625000 24.350481
v 35.000000 12.469670 24.469670
v 35.000000 12.350481 24.625000
v 35.000000 12.275556 24.805886
v 35.000000 12.250000 25.000000
v 35.000000 12.275556 25.194114
v 35.000000 12.350481 25.375000
v 35.000000 12.469670 25.530330
v 35.000000 12.625000 25.649519
v 35.000000 12.805886 25.724444
v 35.000000 13.000000 25.750000
v 35.000000 13.194114 25.724444
v 35.000000 13.375000 25.649519
v 35.000000 13.530330 25.530330
v 35.000000 13.649519 25.375000
v 35.000000 13.724445 25.194114
v 35.000000 13.750000 25.000000
v 35.000000 13.724445 24.805886
v 35.000000 13.649519 24.625000
v 35.000000 13.530330 24.469670
v 35.000000 13.375000 24.350481
v 35.000000 13.194114 24.275556
v 95.000000 13.000000 26.000000
v 95.000000 13.258819 25.965926
v 95.000000 13.500000 25.866025
v 95.000000 13.707107 25.707107
v 95.000000 13.866026 25.500000
v 95.000000 13.965926 25.258819
v 95.000000 14.000000 25.000000
v 95.000000 13.965926 24.741181
v 95.000000 13.866026 24.500000
v 95.000000 13.707107 24.292893
v 95.000000 13.500000 24.133975
v 95.000000 13.258819 24.034074
v 95.000000 13.000000 24.000000
v 95.000000 12.741181 24.034074
v 95.000000 12.500000 24.133975
v 95.000000 12.292893 24.292893
v 95.000000 12.133975 24.500000
v 95.000000 12.034074 24.741181
v 95.000000 12.000000 25.000000
v 95.000000 12.034074 25.258819
v 95.000000 12.133975 25.500000
v 95.000000 12.292893 25.707107
v 95.000000 12.500000 25.866025
v 95.000000 12.741181 25.965926
v 35.000000 13.000000 26.000000
v 35.000000 12.741181 25.965926
v 35.000000 12.500000 25.866025
v 35.000000 12.292893 25.707107
v 35.000000 12.133975 25.500000
v 35.000000 12.034074 25.258819
v 35.000000 12.000000 25.000000
v 35.000000 12.034074 24.741181
v 35.000000 12.133975 24.500000
v 35.000000 12.292893 24.292893
v 35.000000 12.500000 24.133975
v 35.000000 12.741181 24.034074
v 35.000000 13.000000 24.000000
v 35.000000 13.258819 24.034074
v 35.000000 13.500000 24.133975
v 35.000000 13.707107 24.292893
v 35.000000 13.866026 24.500000
v 35.000000 13.965926 24.741181
v 35.000000 14.000000 25.000000
v 35.000000 13.965926 25.258819
v 35.000000 13.866026 25.500000
v 35.000000 13.707107 25.707107
v 35.000000 13.500000 25.866025
v 35.000000 13.258819 25.965926
vt 6.000000 -0.215984 0.000000
vt 0.000000 -0.215984 0.000000
vt 6.000000 -0.235619 0.000000
vt 0.000000 -0.235619 0.000000
vt 6.000000 0.235619 0.000000
vt 0.000000 0.235619 0.000000
vt 6.000000 0.215984 0.000000
vt 0.000000 0.215984 0.000000
vt 6.000000 0.196350 0.000000
vt 0.000000 0.196350 0.000000
vt 6.000000 0.176715 0.000000
vt 0.000000 0.176715 0.000000
vt 6.000000 0.157080 0.000000
vt 0.000000 0.157080 0.000000
vt 6.000000 0.137445 0.000000
vt 0.000000 0.137445 0.000000
vt 6.000000 0.117810 0.000000
vt 0.000000 0.117810 0.000000
vt 6.000000 0.098175 0.000000
vt 0.000000 0.098175 0.000000
vt 6.000000 0.078540 0.000000
vt 0.000000 0.078540 0.000000
vt 6.000000 0.058905 0.000000
vt 0.000000 0.058905 0.000000
vt 6.000000 0.039270 0.000000
vt 0.000000 0.039270 0.000000
vt 6.000000 0.019635 0.000000
vt 0.000000 0.019635 0.000000
vt 6.000000 0.000000 0.000000
vt 0.000000 0.000000 0.000000
vt 6.000000 -0.019635 0.000000
vt 0.000000 -0.019635 0.000000
vt 6.000000 -0.039270 0.000000
vt 0.000000 -0.039270 0.000000
vt 6.000000 -0.058905 0.000000
vt 0.000000 -0.058905 0.000000
vt 6.000000 -0.078540 0.000000
vt 0.000000 -0.078540 0.000000
vt 6.000000 -0.098175 0.000000
vt 0.000000 -0.098175 0.000000
vt 6.000000 -0.117810 0.000000
vt 0.000000 -0.117810 0.000000
vt 6.000000 -0.137445 0.000000
vt 0.000000 -0.137445 0.000000
vt 6.000000 -0.157080 0.000000
vt 0.000000 -0.157080 0.000000
vt 6.000000 -0.176715 0.000000
vt 0.000000 -0.176715 0.000000
vt 6.000000 -0.196350 0.000000
vt 0.000000 -0.196350 0.000000
vt -6.000000 0.287979 0.000000
vt -0.000000 0.287979 0.000000
vt -6.000000 0.314159 0.000000
vt -0.000000 0.314159 0.000000
vt -6.000000 -0.314159 0.000000
vt -0.000000 -0.314159 0.000000
vt -6.000000 -0.287979 0.000000
vt -0.000000 -0.287979 0.000000
vt -6.000000 -0.261799 0.000000
vt -0.000000 -0.261799 0.000000
vt -6.000000 -0.235619 0.000000
vt -0.000000 -0.235619 0.000000
vt -6.000000 -0.209440 0.000000
vt -0.000000 -0.209440 0.000000
vt -6.000000 -0.183260 0.000000
vt -0.000000 -0.183260 0.000000
vt -6.000000 -0.157080 0.000000
vt -0.000000 -0.157080 0.000000
vt -6.000000 -0.130900 0.000000
vt -0.000000 -0.130900 0.000000
vt -6.000000 -0.104720 0.000000
vt -0.000000 -0.104720 0.000000
vt -6.000000 -0.078540 0.000000
vt -0.000000 -0.078540 0.000000
vt -6.000000 -0.052360 0.000000
vt -0.000000 -0.052360 0.000000
vt -6.000000 -0.026180 0.000000
vt -0.000000 -0.026180 0.000000
vt -6.000000 -0.000000 0.000000
vt -0.000000 -0.000000 0.000000
vt -6.000000 0.026180 0.000000
vt -0.000000 0.026180 0.000000
vt -6.000000 0.052360 0.000000
vt -0.000000 0.052360 0.000000
vt -6.000000 0.078540 0.000000
vt -0.000000 0.078540 0.000000
vt -6.000000 0.104720 0.000000
vt -0.000000 0.104720 0.000000
vt -6.000000 0.130900 0.000000
vt -0.000000 0.130900 0.000000
vt -6.000000 0.157080 0.000000
vt -0.000000 0.157080 0.000000
vt -6.000000 0.183260 0.000000
vt -0.000000 0.183260 0.000000
vt -6.000000 0.209440 0.000000
vt -0.000000 0.209440 0.000000
vt -6.000000 0.235619 0.000000
vt -0.000000 0.235619 0.000000
vt -6.000000 0.261799 0.000000
vt -0.000000 0.261799 0.000000
vt 0.072444 -0.019411 0.000000
vt 0.096593 -0.025882 0.000000
vt 0.075000 -0.000000 0.000000
vt 0.100000 -0.000000 0.000000
vt 0.072444 0.019411 0.000000
vt 0.096593 0.025882 0.000000
vt 0.064952 0.037500 0.000000
vt 0.086603 0.050000 0.000000
vt 0.053033 0.053033 0.000000
vt 0.070711 0.070711 0.000000
vt 0.037500 0.064952 0.000000
vt 0.050000 0.086603 0.000000
vt 0.019411 0.072444 0.000000
vt 0.025882 0.096593 0.000000
vt 0.000000 0.075000 0.000000
vt 0.000000 0.100000 0.000000
vt -0.025882 0.096593 0.000000
vt 0.064952 -0.037500 0.000000
vt 0.086603 -0.050000 0.000000
vt 0.053033 -0.053033 0.000000
vt 0.070711 -0.070711 0.000000
vt 0.037500 -0.064952 0.000000
vt 0.050000 -0.086603 0.000000
vt 0.019411 -0.072444 0.000000
vt 0.025882 -0.096593 0.000000
vt -0.000000 -0.075000 0.000000
vt -0.000000 -0.100000 0.000000
vt -0.025882 -0.096593 0.000000
vt -0.019411 -0.072444 0.000000
vt -0.050000 -0.086603 0.000000
vt -0.037500 -0.064952 0.000000
vt -0.070711 -0.070711 0.000000
vt -0.053033 -0.053033 0.000000
vt -0.086603 -0.050000 0.000000
vt -0.064952 -0.037500 0.000000
vt -0.096593 -0.025882 0.000000
vt -0.072444 -0.019411 0.000000
vt -0.100000 0.000000 0.000000
vt -0.075000 0.000000 0.000000
vt -0.072444 0.019411 0.000000
vt -0.096593 0.025882 0.000000
vt -0.064952 0.037500 0.000000
vt -0.086603 0.050000 0.000000
vt -0.053033 0.053033 0.000000
vt -0.070711 0.070711 0.000000
vt -0.037500 0.064952 0.000000
vt -0.050000 0.086603 0.000000
vt -0.019411 0.072444 0.000000
vt -0.072444 -0.019411 0.000000
vt -0.075000 -0.000000 0.000000
vt -0.100000 -0.000000 0.000000
vt -0.072444 0.019411 0.000000
vt -0.096593 0.025882 0.000000
vt -0.064952 0.037500 0.000000
vt -0.086603 0.050000 0.000000
vt -0.053033 0.053033 0.000000
vt -0.070711 0.070711 0.000000
vt -0.037500 0.064952 0.000000
vt -0.050000 0.086603 0.000000
vt -0.019411 0.072444 0.000000
vt -0.025882 0.096593 0.000000
vt -0.000000 0.075000 0.000000
vt -0.000000 0.100000 0.000000
vt 0.025882 0.096593 0.000000
vt 0.019411 0.072444 0.000000
vt 0.050000 0.086603 0.000000
vt 0.037500 0.064952 0.000000
vt 0.070711 0.070711 0.000000
vt 0.053033 0.053033 0.000000
vt 0.086603 0.050000 0.000000
vt 0.064952 0.037500 0.000000
vt 0.096593 0.025882 0.000000
vt 0.072444 0.019411 0.000000
vt 0.100000 0.000000 0.000000
vt 0.075000 0.000000 0.000000
vt 0.096593 -0.025882 0.000000
vt 0.072444 -0.019411 0.000000
vt 0.064952 -0.037500 0.000000
vt 0.086603 -0.050000 0.000000
vt 0.053033 -0.053033 0.000000
vt 0.070711 -0.070711 0.000000
vt 0.037500 -0.064952 0.000000
vt 0.050000 -0.086603 0.000000
vt 0.019411 -0.072444 0.000000
vt 0.025882 -0.096593 0.000000
vt 0.000000 -0.075000 0.000000
vt 0.000000 -0.100000 0.000000
vt -0.025882 -0.096593 0.000000
vt -0.019411 -0.072444 0.000000
vt -0.050000 -0.086603 0.000000
vt -0.037500 -0.064952 0.000000
vt -0.070711 -0.070711 0.000000
vt -0.053033 -0.053033 0.000000
vt -0.086603 -0.050000 0.000000
vt -0.064952 -0.037500 0.000000
vt -0.096593 -0.025882 0.000000
vn 0.000000 -0.025882 0.096593
vn 0.000000 -0.025882 0.096593
vn 0.000000 -0.000000 0.100000
vn 0.000000 -0.000000 0.100000
vn 0.000000 0.025882 0.096593
vn 0.000000 0.025882 0.096593
vn 0.000000 0.050000 0.086603
vn 0.000000 0.050000 0.086603
vn 0.000000 0.070711 0.070711
vn 0.000000 0.070711 0.070711
vn 0.000000 0.086603 0.050000
vn 0.000000 0.086603 0.050000
vn 0.000000 0.096593 0.025882
vn 0.000000 0.096593 0.025882
vn 0.000000 0.100000 -0.000000
vn 0.000000 0.100000 -0.000000
vn 0.000000 0.096593 -0.025882
vn 0.000000 0.096593 -0.025882
vn 0.000000 0.086603 -0.050000
vn 0.000000 0.086603 -0.050000
vn 0.000000 0.070711 -0.070711
vn 0.000000 0.070711 -0.070711
vn 0.000000 0.050000 -0.086603
vn 0.000000 0.050000 -0.086603
vn 0.000000 0.025882 -0.096593
vn 0.000000 0.025882 -0.096593
vn 0.000000 0.000000 -0.100000
vn 0.000000 0.000000 -0.100000
vn 0.000000 -0.025882 -0.096593
vn 0.000000 -0.025882 -0.096593
vn 0.000000 -0.050000 -0.086603
vn 0.000000 -0.050000 -0.086603
vn 0.000000 -0.070711 -0.070711
vn 0.000000 -0.070711 -0.070711
vn 0.000000 -0.086603 -0.050000
vn 0.000000 -0.086603 -0.050000
vn 0.000000 -0.096593 -0.025882
vn 0.000000 -0.096593 -0.025882
vn 0.000000 -0.100000 -0.000000
vn 0.000000 -0.100000 -0.000000
vn 0.000000 -0.096593 0.025882
vn 0.000000 -0.096593 0.025882
vn 0.000000 -0.086603 0.050000
vn 0.000000 -0.086603 0.050000
vn 0.000000 -0.070711 0.070711
vn 0.000000 -0.070711 0.070711
vn 0.000000 -0.050000 0.086603
vn 0.000000 -0.050000 0.086603
vn 0.000000 0.025882 0.096593
vn 0.000000 0.025882 0.096593
vn 0.000000 0.000000 0.100000
vn 0.000000 0.000000 0.100000
vn 0.000000 -0.025882 0.096593
vn 0.000000 -0.025882 0.096593
vn 0.000000 -0.050000 0.086603
vn 0.000000 -0.050000 0.086603
vn 0.000000 -0.070711 0.070711
vn 0.000000 -0.070711 0.070711
vn 0.000000 -0.086603 0.050000
vn 0.000000 -0.086603 0.050000
vn 0.000000 -0.096593 0.025882
vn 0.000000 -0.096593 0.025882
vn 0.000000 -0.100000 -0.000000
vn 0.000000 -0.100000 -0.000000
vn 0.000000 -0.096593 -0.025882
vn 0.000000 -0.096593 -0.025882
vn 0.000000 -0.086603 -0.050000
vn 0.000000 -0.086603 -0.050000
vn 0.000000 -0.070711 -0.070711
vn 0.000000 -0.070711 -0.070711
vn 0.000000 -0.050000 -0.086603
vn 0.000000 -0.050000 -0.086603
vn 0.000000 -0.025882 -0.096593
vn 0.000000 -0.025882 -0.096593
vn 0.000000 0.000000 -0.100000
vn 0.000000 0.000000 -0.100000
vn -0.000000 0.025882 -0.096593
vn -0.000000 0.025882 -0.096593
vn -0.000000 0.050000 -0.086603
vn -0.000000 0.050000 -0.086603
vn -0.000000 0.070711 -0.070711
vn -0.000000 0.070711 -0.070711
vn -0.000000 0.086603 -0.050000
vn -0.000000 0.086603 -0.050000
vn -0.000000 0.096593 -0.025882
vn -0.000000 0.096593 -0.025882
vn -0.000000 0.100000 -0.000000
vn -0.000000 0.100000 -0.000000
vn 0.000000 0.096593 0.025882
vn 0.000000 0.096593 0.025882
vn 0.000000 0.086603 0.050000
vn 0.000000 0.086603 0.050000
vn 0.000000 0.070711 0.070711
vn 0.000000 0.070711 0.070711
vn 0.000000 0.050000 0.086603
vn 0.000000 0.050000 0.086603
vn 0.100000 0.000000 0.000000
vn 0.100000 0.000000 0.000000
vn 0.100000 0.000000 0.000000
vn 0.100000 0.000000 0.000000
vn 0.100000 0.000000 0.000000
vn 0.100000 0.000000 0.000000
vn 0.100000 0.000000 0.000000
vn 0.100000 0.000000 0.000000
vn 0.100000 0.000000 0.000000
vn 0.100000 0.000000 0.000000
vn 0.100000 0.000000 0.000000
vn 0.100000 0.000000 0.000000
vn 0.100000 0.000000 0.000000
vn 0.100000 0.000000 0.000000
vn 0.100000 0.000000 0.000000
vn 0.100000 0.000000 0.000000
vn 0.100000 0.000000 0.000000
vn 0.100000 0.000000 0.000000
vn 0.100000 0.000000 0.000000
vn 0.100000 0.000000 0.000000
vn 0.100000 0.000000 0.000000
vn 0.100000 0.000000 0.000000
vn 0.100000 0.000000 0.000000
vn 0.100000 0.000000 0.000000
vn 0.100000 0.000000 0.000000
vn 0.100000 0.000000 0.000000
vn 0.100000 0.000000 0.000000
vn 0.100000 0.000000 0.000000
vn 0.100000 0.000000 0.000000
vn 0.100000 0.000000 0.000000
vn 0.100000 0.000000 0.000000
vn 0.100000 0.000000 0.000000
vn 0.100000 0.000000 0.000000
vn 0.100000 0.000000 0.000000
vn 0.100000 0.000000 0.000000
vn 0.100000 0.000000 0.000000
vn 0.100000 0.000000 0.000000
vn 0.100000 0.000000 0.000000
vn 0.100000 0.000000 0.000000
vn 0.100000 0.000000 0.000000
vn 0.100000 0.000000 0.000000
vn 0.100000 0.000000 0.000000
vn 0.100000 0.000000 0.000000
vn 0.100000 0.000000 0.000000
vn 0.100000 0.000000 0.000000
vn 0.100000 0.000000 0.000000
vn 0.100000 0.000000 0.000000
vn 0.100000 0.000000 0.000000
vn -0.100000 0.000000 0.000000
vn -0.100000 0.000000 0.000000
vn -0.100000 0.000000 0.000000
vn -0.100000 0.000000 0.000000
vn -0.100000 0.000000 0.000000
vn -0.100000 0.000000 0.000000
vn -0.100000 0.000000 0.000000
vn -0.100000 0.000000 0.000000
vn -0.100000 0.000000 0.000000
vn -0.100000 0.000000 0.000000
vn -0.100000 0.000000 0.000000
vn -0.100000 0.000000 0.000000
vn -0.100000 0.000000 0.000000
vn -0.100000 0.000000 0.000000
vn -0.100000 0.000000 0.000000
vn -0.100000 0.000000 0.000000
vn -0.100000 0.000000 0.000000
vn -0.100000 0.000000 0.000000
vn -0.100000 0.000000 0.000000
vn -0.100000 0.000000 0.000000
vn -0.100000 0.000000 0.000000
vn -0.100000 0.000000 0.000000
vn -0.100000 0.000000 0.000000
vn -0.100000 0.000000 0.000000
vn -0.100000 0.000000 0.000000
vn -0.100000 0.000000 0.000000
vn -0.100000 0.000000 0.000000
vn -0.100000 0.000000 0.000000
vn -0.100000 0.000000 0.000000
vn -0.100000 0.000000 0.000000
vn -0.100000 0.000000 0.000000
vn -0.100000 0.000000 0.000000
vn -0.100000 0.000000 0.000000
vn -0.100000 0.000000 0.000000
vn -0.100000 0.000000 0.000000
vn -0.100000 0.000000 0.000000
vn -0.100000 0.000000 0.000000
vn -0.100000 0.000000 0.000000
vn -0.100000 0.000000 0.000000
vn -0.100000 0.000000 0.000000
vn -0.100000 0.000000 0.000000
vn -0.100000 0.000000 0.000000
vn -0.100000 0.000000 0.000000
vn -0.100000 0.000000 0.000000
vn -0.100000 0.000000 0.000000
vn -0.100000 0.000000 0.000000
vn -0.100000 0.000000 0.000000
vn -0.100000 0.000000 0.000000
usemtl Steel_-_Satin
f 2/1/1 48/2/2 1/3/3
f 1/3/3 48/2/2 25/4/4
f 1/5/3 25/6/4 24/7/5
f 24/7/5 25/6/4 26/8/6
f 24/7/5 26/8/6 23/9/7
f 23/9/7 26/8/6 27/10/8
f 23/9/7 27/10/8 22/11/9
f 22/11/9 27/10/8 28/12/10
f 22/11/9 28/12/10 21/13/11
f 21/13/11 28/12/10 29/14/12
f 21/13/11 29/14/12 20/15/13
f 20/15/13 29/14/12 30/16/14
f 20/15/13 30/16/14 19/17/15
f 19/17/15 30/16/14 31/18/16
f 19/17/15 31/18/16 18/19/17
f 18/19/17 31/18/16 32/20/18
f 18/19/17 32/20/18 17/21/19
f 17/21/19 32/20/18 33/22/20
f 17/21/19 33/22/20 16/23/21
f 16/23/21 33/22/20 34/24/22
f 16/23/21 34/24/22 15/25/23
f 15/25/23 34/24/22 35/26/24
f 15/25/23 35/26/24 14/27/25
f 14/27/25 35/26/24 36/28/26
f 14/27/25 36/28/26 13/29/27
f 13/29/27 36/28/26 37/30/28
f 13/29/27 37/30/28 12/31/29
f 12/31/29 37/30/28 38/32/30
f 12/31/29 38/32/30 11/33/31
f 11/33/31 38/32/30 39/34/32
f 11/33/31 39/34/32 10/35/33
f 10/35/33 39/34/32 40/36/34
f 10/35/33 40/36/34 9/37/35
f 9/37/35 40/36/34 41/38/36
f 9/37/35 41/38/36 8/39/37
f 8/39/37 41/38/36 42/40/38
f 8/39/37 42/40/38 7/41/39
f 7/41/39 42/40/38 43/42/40
f 7/41/39 43/42/40 6/43/41
f 6/43/41 43/42/40 44/44/42
f 6/43/41 44/44/42 5/45/43
f 5/45/43 44/44/42 45/46/44
f 5/45/43 45/46/44 4/47/45
f 4/47/45 45/46/44 46/48/46
f 4/47/45 46/48/46 3/49/47
f 3/49/47 46/48/46 47/50/48
f 3/49/47 47/50/48 2/1/1
f 2/1/1 47/50/48 48/2/2
f 50/51/49 96/52/50 49/53/51
f 49/53/51 96/52/50 73/54/52
f 49/55/51 73/56/52 72/57/53
f 72/57/53 73/56/52 74/58/54
f 72/57/53 74/58/54 71/59/55
f 71/59/55 74/58/54 75/60/56
f 71/59/55 75/60/56 70/61/57
f 70/61/57 75/60/56 76/62/58
f 70/61/57 76/62/58 69/63/59
f 69/63/59 76/62/58 77/64/60
f 69/63/59 77/64/60 68/65/61
f 68/65/61 77/64/60 78/66/62
f 68/65/61 78/66/62 67/67/63
f 67/67/63 78/66/62 79/68/64
f 67/67/63 79/68/64 66/69/65
f 66/69/65 79/68/64 80/70/66
f 66/69/65 80/70/66 65/71/67
f 65/71/67 80/70/66 81/72/68
f 65/71/67 81/72/68 64/73/69
f 64/73/69 81/72/68 82/74/70
f 64/73/69 82/74/70 63/75/71
f 63/75/71 82/74/70 83/76/72
f 63/75/71 83/76/72 62/77/73
f 62/77/73 83/76/72 84/78/74
f 62/77/73 84/78/74 61/79/75
f 61/79/75 84/78/74 85/80/76
f 61/79/75 85/80/76 60/81/77
f 60/81/77 85/80/76 86/82/78
f 60/81/77 86/82/78 59/83/79
f 59/83/79 86/82/78 87/84/80
f 59/83/79 87/84/80 58/85/81
f 58/85/81 87/84/80 88/86/82
f 58/85/81 88/86/82 57/87/83
f 57/87/83 88/86/82 89/88/84
f 57/87/83 89/88/84 56/89/85
f 56/89/85 89/88/84 90/90/86
f 56/89/85 90/90/86 55/91/87
f 55/91/87 90/90/86 91/92/88
f 55/91/87 91/92/88 54/93/89
f 54/93/89 91/92/88 92/94/90
f 54/93/89 92/94/90 53/95/91
f 53/95/91 92/94/90 93/96/92
f 53/95/91 93/96/92 52/97/93
f 52/97/93 93/96/92 94/98/94
f 52/97/93 94/98/94 51/99/95
f 51/99/95 94/98/94 95/100/96
f 51/99/95 95/100/96 50/51/49
f 50/51/49 95/100/96 96/52/50
f 24/101/97 62/102/98 1/103/99
f 1/103/99 62/102/98 61/104/100
f 1/103/99 61/104/100 2/105/101
f 2/105/101 61/104/100 60/106/102
f 2/105/101 60/106/102 3/107/103
f 3/107/103 60/106/102 59/108/104
f 3/107/103 59/108/104 4/109/105
f 4/109/105 59/108/104 58/110/106
f 4/109/105 58/110/106 5/111/107
f 5/111/107 58/110/106 57/112/108
f 5/111/107 57/112/108 6/113/109
f 6/113/109 57/112/108 56/114/110
f 6/113/109 56/114/110 7/115/111
f 7/115/111 56/114/110 55/116/112
f 7/115/111 55/116/112 54/117/113
f 24/101/97 23/118/114 62/102/98
f 62/102/98 23/118/114 63/119/115
f 63/119/115 23/118/114 22/120/116
f 63/119/115 22/120/116 64/121/117
f 64/121/117 22/120/116 21/122/118
f 64/121/117 21/122/118 65/123/119
f 65/123/119 21/122/118 20/124/120
f 65/123/119 20/124/120 66/125/121
f 66/125/121 20/124/120 19/126/122
f 66/125/121 19/126/122 67/127/123
f 67/127/123 19/126/122 68/128/124
f 68/128/124 19/126/122 18/129/125
f 68/128/124 18/129/125 69/130/126
f 69/130/126 18/129/125 17/131/127
f 69/130/126 17/131/127 70/132/128
f 70/132/128 17/131/127 16/133/129
f 70/132/128 16/133/129 71/134/130
f 71/134/130 16/133/129 15/135/131
f 71/134/130 15/135/131 72/136/132
f 72/136/132 15/135/131 14/137/133
f 72/136/132 14/137/133 49/138/134
f 49/138/134 14/137/133 13/139/135
f 49/138/134 13/139/135 12/140/136
f 49/138/134 12/140/136 50/141/137
f 50/141/137 12/140/136 11/142/138
f 50/141/137 11/142/138 51/143/139
f 51/143/139 11/142/138 10/144/140
f 51/143/139 10/144/140 52/145/141
f 52/145/141 10/144/140 9/146/142
f 52/145/141 9/146/142 53/147/143
f 53/147/143 9/146/142 8/148/144
f 53/147/143 8/148/144 54/117/113
f 54/117/113 8/148/144 7/115/111
f 26/149/145 25/150/146 85/151/147
f 85/151/147 25/150/146 48/152/148
f 85/151/147 48/152/148 86/153/149
f 86/153/149 48/152/148 47/154/150
f 86/153/149 47/154/150 87/155/151
f 87/155/151 47/154/150 46/156/152
f 87/155/151 46/156/152 88/157/153
f 88/157/153 46/156/152 45/158/154
f 88/157/153 45/158/154 89/159/155
f 89/159/155 45/158/154 44/160/156
f 89/159/155 44/160/156 90/161/157
f 90/161/157 44/160/156 43/162/158
f 90/161/157 43/162/158 91/163/159
f 91/163/159 43/162/158 92/164/160
f 92/164/160 43/162/158 42/165/161
f 92/164/160 42/165/161 93/166/162
f 93/166/162 42/165/161 41/167/163
f 93/166/162 41/167/163 94/168/164
f 94/168/164 41/167/163 40/169/165
f 94/168/164 40/169/165 95/170/166
f 95/170/166 40/169/165 39/171/167
f 95/170/166 39/171/167 96/172/168
f 96/172/168 39/171/167 38/173/169
f 96/172/168 38/173/169 73/174/170
f 73/174/170 38/173/169 37/175/171
f 73/174/170 37/175/171 74/176/172
f 74/176/172 37/175/171 36/177/173
f 74/176/172 36/177/173 35/178/174
f 74/176/172 35/178/174 75/179/175
f 75/179/175 35/178/174 34/180/176
f 75/179/175 34/180/176 76/181/177
f 76/181/177 34/180/176 33/182/178
f 76/181/177 33/182/178 77/183/179
f 77/183/179 33/182/178 32/184/180
f 77/183/179 32/184/180 78/185/181
f 78/185/181 32/184/180 31/186/182
f 78/185/181 31/186/182 79/187/183
f 79/187/183 31/186/182 80/188/184
f 80/188/184 31/186/182 30/189/185
f 80/188/184 30/189/185 81/190/186
f 81/190/186 30/189/185 29/191/187
f 81/190/186 29/191/187 82/192/188
f 82/192/188 29/191/187 28/193/189
f 82/192/188 28/193/189 83/194/190
f 83/194/190 28/193/189 27/195/191
f 83/194/190 27/195/191 84/196/192
f 84/196/192 27/195/191 26/149/145
f 84/196/192 26/149/145 85/151/147

g tube 2

v 105.000000 13.000000 25.750000
v 105.000000 13.194114 25.724444
v 105.000000 13.375000 25.649519
v 105.000000 13.530330 25.530330
v 105.000000 13.649519 25.375000
v 105.000000 13.724445 25.194114
v 105.000000 13.750000 25.000000
v 105.000000 13.724445 24.805886
v 105.000000 13.649519 24.625000
v 105.000000 13.530330 24.469670
v 105.000000 13.375000 24.350481
v 105.000000 13.194114 24.275556
v 105.000000 13.000000 24.250000
v 105.000000 12.805886 24.275556
v 105.000000 12.625000 24.350481
v 105.000000 12.469670 24.469670
v 105.000000 12.350481 24.625000
v 105.000000 12.275556 24.805886
v 105.000000 12.250000 25.000000
v 105.000000 12.275556 25.194114
v 105.000000 12.350481 25.375000
v 105.000000 12.469670 25.530330
v 105.000000 12.625000 25.649519
v 105.000000 12.805886 25.724444
v 165.000000 13.000000 25.750000
v 165.000000 12.805886 25.724444
v 165.000000 12.625000 25.649519
v 165.000000 12.469670 25.530330
v 165.000000 12.350481 25.375000
v 165.000000 12.275556 25.194114
v 165.000000 12.250000 25.000000
v 165.000000 12.275556 24.805886
v 165.000000 12.350481 24.625000
v 165.000000 12.469670 24.469670
v 165.000000 12.625000 24.350481
v 165.000000 12.805886 24.275556
v 165.000000 13.000000 24.250000
v 165.000000 13.194114 24.275556
v 165.000000 13.375000 24.350481
v 165.000000 13.530330 24.469670
v 165.000000 13.649519 24.625000
v 165.000000 13.724445 24.805886
v 165.000000 13.750000 25.000000
v 165.000000 13.724445 25.194114
v 165.000000 13.649519 25.375000
v 165.000000 13.530330 25.530330
v 165.000000 13.375000 25.649519
v 165.000000 13.194114 25.724444
v 165.000000 13.000000 26.000000
v 165.000000 13.258819 25.965926
v 165.000000 13.500000 25.866025
v 165.000000 13.707107 25.707107
v 165.000000 13.866026 25.500000
v 165.000000 13.965926 25.258819
v 165.000000 14.000000 25.000000
v 165.000000 13.965926 24.741181
v 165.000000 13.866026 24.500000
v 165.000000 13.707107 24.292893
v 165.000000 13.500000 24.133975
v 165.000000 13.258819 24.034074
v 165.000000 13.000000 24.000000
v 165.000000 12.741181 24.034074
v 165.000000 12.500000 24.133975
v 165.000000 12.292893 24.292893
v 165.000000 12.133975 24.500000
v 165.000000 12.034074 24.741181
v 165.000000 12.000000 25.000000
v 165.000000 12.034074 25.258819
v 165.000000 12.133975 25.500000
v 165.000000 12.292893 25.707107
v 165.000000 12.500000 25.866025
v 165.000000 12.741181 25.965926
v 105.000000 13.000000 26.000000
v 105.000000 12.741181 25.965926
v 105.000000 12.500000 25.866025
v 105.000000 12.292893 25.707107
v 105.000000 12.133975 25.500000
v 105.000000 12.034074 25.258819
v 105.000000 12.000000 25.000000
v 105.000000 12.034074 24.741181
v 105.000000 12.133975 24.500000
v 105.000000 12.292893 24.292893
v 105.000000 12.500000 24.133975
v 105.000000 12.741181 24.034074
v 105.000000 13.000000 24.000000
v 105.000000 13.258819 24.034074
v 105.000000 13.500000 24.133975
v 105.000000 13.707107 24.292893
v 105.000000 13.866026 24.500000
v 105.000000 13.965926 24.741181
v 105.000000 14.000000 25.000000
v 105.000000 13.965926 25.258819
v 105.000000 13.866026 25.500000
v 105.000000 13.707107 25.707107
v 105.000000 13.500000 25.866025
v 105.000000 13.258819 25.965926
vt 6.000000 -0.215984 0.000000
vt 0.000000 -0.215984 0.000000
vt 6.000000 -0.235619 0.000000
vt 0.000000 -0.235619 0.000000
vt 6.000000 0.235619 0.000000
vt 0.000000 0.235619 0.000000
vt 6.000000 0.215984 0.000000
vt 0.000000 0.215984 0.000000
vt 6.000000 0.196350 0.000000
vt 0.000000 0.196350 0.000000
vt 6.000000 0.176715 0.000000
vt 0.000000 0.176715 0.000000
vt 6.000000 0.157080 0.000000
vt 0.000000 0.157080 0.000000
vt 6.000000 0.137445 0.000000
vt 0.000000 0.137445 0.000000
vt 6.000000 0.117810 0.000000
vt 0.000000 0.117810 0.000000
vt 6.000000 0.098175 0.000000
vt 0.000000 0.098175 0.000000
vt 6.000000 0.078540 0.000000
vt -0.000000 0.078540 0.000000
vt 6.000000 0.058905 0.000000
vt 0.000000 0.058905 0.000000
vt 6.000000 0.039270 0.000000
vt -0.000000 0.039270 0.000000
vt 6.000000 0.019635 0.000000
vt -0.000000 0.019635 0.000000
vt 6.000000 0.000000 0.000000
vt 0.000000 0.000000 0.000000
vt 6.000000 -0.019635 0.000000
vt 0.000000 -0.019635 0.000000
vt 6.000000 -0.039270 0.000000
vt 0.000000 -0.039270 0.000000
vt 6.000000 -0.058905 0.000000
vt 0.000000 -0.058905 0.000000
vt 6.000000 -0.078540 0.000000
vt 0.000000 -0.078540 0.000000
vt 6.000000 -0.098175 0.000000
vt 0.000000 -0.098175 0.000000
vt 6.000000 -0.117810 0.000000
vt 0.000000 -0.117810 0.000000
vt 6.000000 -0.137445 0.000000
vt 0.000000 -0.137445 0.000000
vt 6.000000 -0.157080 0.000000
vt 0.000000 -0.157080 0.000000
vt 6.000000 -0.176715 0.000000
vt 0.000000 -0.176715 0.000000
vt 6.000000 -0.196350 0.000000
vt 0.000000 -0.196350 0.000000
vt -6.000000 0.287979 0.000000
vt -0.000000 0.287979 0.000000
vt -6.000000 0.314159 0.000000
vt -0.000000 0.314159 0.000000
vt -6.000000 -0.314159 0.000000
vt -0.000000 -0.314159 0.000000
vt -6.000000 -0.287979 0.000000
vt -0.000000 -0.287979 0.000000
vt -6.000000 -0.261799 0.000000
vt -0.000000 -0.261799 0.000000
vt -6.000000 -0.235619 0.000000
vt -0.000000 -0.235619 0.000000
vt -6.000000 -0.209440 0.000000
vt -0.000000 -0.209440 0.000000
vt -6.000000 -0.183260 0.000000
vt -0.000000 -0.183260 0.000000
vt -6.000000 -0.157080 0.000000
vt -0.000000 -0.157080 0.000000
vt -6.000000 -0.130900 0.000000
vt -0.000000 -0.130900 0.000000
vt -6.000000 -0.104720 0.000000
vt -0.000000 -0.104720 0.000000
vt -6.000000 -0.078540 0.000000
vt -0.000000 -0.078540 0.000000
vt -6.000000 -0.052360 0.000000
vt -0.000000 -0.052360 0.000000
vt -6.000000 -0.026180 0.000000
vt -0.000000 -0.026180 0.000000
vt -6.000000 0.000000 0.000000
vt -0.000000 0.000000 0.000000
vt -6.000000 0.026180 0.000000
vt -0.000000 0.026180 0.000000
vt -6.000000 0.052360 0.000000
vt -0.000000 0.052360 0.000000
vt -6.000000 0.078540 0.000000
vt -0.000000 0.078540 0.000000
vt -6.000000 0.104720 0.000000
vt -0.000000 0.104720 0.000000
vt -6.000000 0.130900 0.000000
vt -0.000000 0.130900 0.000000
vt -6.000000 0.157080 0.000000
vt -0.000000 0.157080 0.000000
vt -6.000000 0.183260 0.000000
vt -0.000000 0.183260 0.000000
vt -6.000000 0.209440 0.000000
vt -0.000000 0.209440 0.000000
vt -6.000000 0.235619 0.000000
vt -0.000000 0.235619 0.000000
vt -6.000000 0.261799 0.000000
vt -0.000000 0.261799 0.000000
vt -0.072444 -0.019411 0.000000
vt -0.075000 -0.000000 0.000000
vt -0.100000 -0.000000 0.000000
vt -0.072444 0.019411 0.000000
vt -0.096593 0.025882 0.000000
vt -0.064952 0.037500 0.000000
vt -0.086603 0.050000 0.000000
vt -0.053033 0.053033 0.000000
vt -0.070711 0.070711 0.000000
vt -0.037500 0.064952 0.000000
vt -0.050000 0.086603 0.000000
vt -0.019411 0.072444 0.000000
vt -0.025882 0.096593 0.000000
vt -0.000000 0.075000 0.000000
vt -0.000000 0.100000 0.000000
vt 0.025882 0.096593 0.000000
vt 0.019411 0.072444 0.000000
vt 0.050000 0.086603 0.000000
vt 0.037500 0.064952 0.000000
vt 0.070711 0.070711 0.000000
vt 0.053033 0.053033 0.000000
vt 0.086603 0.050000 0.000000
vt 0.064952 0.037500 0.000000
vt 0.096593 0.025882 0.000000
vt 0.072444 0.019411 0.000000
vt 0.100000 0.000000 0.000000
vt 0.075000 0.000000 0.000000
vt 0.096593 -0.025882 0.000000
vt 0.072444 -0.019411 0.000000
vt 0.064952 -0.037500 0.000000
vt 0.086603 -0.050000 0.000000
vt 0.053033 -0.053033 0.000000
vt 0.070711 -0.070711 0.000000
vt 0.037500 -0.064952 0.000000
vt 0.050000 -0.086603 0.000000
vt 0.019411 -0.072444 0.000000
vt 0.025882 -0.096593 0.000000
vt 0.000000 -0.075000 0.000000
vt 0.000000 -0.100000 0.000000
vt -0.025882 -0.096593 0.000000
vt -0.019411 -0.072444 0.000000
vt -0.050000 -0.086603 0.000000
vt -0.037500 -0.064952 0.000000
vt -0.070711 -0.070711 0.000000
vt -0.053033 -0.053033 0.000000
vt -0.086603 -0.050000 0.000000
vt -0.064952 -0.037500 0.000000
vt -0.096593 -0.025882 0.000000
vt 0.072444 -0.019411 0.000000
vt 0.096593 -0.025882 0.000000
vt 0.075000 -0.000000 0.000000
vt 0.100000 -0.000000 0.000000
vt 0.072444 0.019411 0.000000
vt 0.096593 0.025882 0.000000
vt 0.064952 0.037500 0.000000
vt 0.086603 0.050000 0.000000
vt 0.053033 0.053033 0.000000
vt 0.070711 0.070711 0.000000
vt 0.037500 0.064952 0.000000
vt 0.050000 0.086603 0.000000
vt 0.019411 0.072444 0.000000
vt 0.025882 0.096593 0.000000
vt 0.000000 0.075000 0.000000
vt 0.000000 0.100000 0.000000
vt -0.025882 0.096593 0.000000
vt 0.064952 -0.037500 0.000000
vt 0.086603 -0.050000 0.000000
vt 0.053033 -0.053033 0.000000
vt 0.070711 -0.070711 0.000000
vt 0.037500 -0.064952 0.000000
vt 0.050000 -0.086603 0.000000
vt 0.019411 -0.072444 0.000000
vt 0.025882 -0.096593 0.000000
vt -0.000000 -0.075000 0.000000
vt -0.000000 -0.100000 0.000000
vt -0.025882 -0.096593 0.000000
vt -0.019411 -0.072444 0.000000
vt -0.050000 -0.086603 0.000000
vt -0.037500 -0.064952 0.000000
vt -0.070711 -0.070711 0.000000
vt -0.053033 -0.053033 0.000000
vt -0.086603 -0.050000 0.000000
vt -0.064952 -0.037500 0.000000
vt -0.096593 -0.025882 0.000000
vt -0.072444 -0.019411 0.000000
vt -0.100000 0.000000 0.000000
vt -0.075000 0.000000 0.000000
vt -0.072444 0.019411 0.000000
vt -0.096593 0.025882 0.000000
vt -0.064952 0.037500 0.000000
vt -0.086603 0.050000 0.000000
vt -0.053033 0.053033 0.000000
vt -0.070711 0.070711 0.000000
vt -0.037500 0.064952 0.000000
vt -0.050000 0.086603 0.000000
vt -0.019411 0.072444 0.000000
vn 0.000000 -0.025882 -0.096593
vn 0.000000 -0.025882 -0.096593
vn 0.000000 -0.000000 -0.100000
vn 0.000000 -0.000000 -0.100000
vn 0.000000 0.025882 -0.096593
vn 0.000000 0.025882 -0.096593
vn 0.000000 0.050000 -0.086603
vn 0.000000 0.050000 -0.086603
vn 0.000000 0.070711 -0.070711
vn 0.000000 0.070711 -0.070711
vn 0.000000 0.086603 -0.050000
vn 0.000000 0.086603 -0.050000
vn 0.000000 0.096593 -0.025882
vn 0.000000 0.096593 -0.025882
vn 0.000000 0.100000 0.000000
vn 0.000000 0.100000 0.000000
vn 0.000000 0.096593 0.025882
vn 0.000000 0.096593 0.025882
vn 0.000000 0.086603 0.050000
vn 0.000000 0.086603 0.050000
vn 0.000000 0.070711 0.070711
vn 0.000000 0.070711 0.070711
vn 0.000000 0.050000 0.086603
vn 0.000000 0.050000 0.086603
vn 0.000000 0.025882 0.096593
vn 0.000000 0.025882 0.096593
vn 0.000000 0.000000 0.100000
vn 0.000000 0.000000 0.100000
vn 0.000000 -0.025882 0.096593
vn 0.000000 -0.025882 0.096593
vn 0.000000 -0.050000 0.086603
vn 0.000000 -0.050000 0.086603
vn 0.000000 -0.070711 0.070711
vn 0.000000 -0.070711 0.070711
vn 0.000000 -0.086603 0.050000
vn 0.000000 -0.086603 0.050000
vn 0.000000 -0.096593 0.025882
vn 0.000000 -0.096593 0.025882
vn 0.000000 -0.100000 0.000000
vn 0.000000 -0.100000 0.000000
vn 0.000000 -0.096593 -0.025882
vn 0.000000 -0.096593 -0.025882
vn 0.000000 -0.086603 -0.050000
vn 0.000000 -0.086603 -0.050000
vn 0.000000 -0.070711 -0.070711
vn 0.000000 -0.070711 -0.070711
vn 0.000000 -0.050000 -0.086603
vn 0.000000 -0.050000 -0.086603
vn 0.000000 0.025882 0.096593
vn 0.000000 0.025882 0.096593
vn 0.000000 0.000000 0.100000
vn 0.000000 0.000000 0.100000
vn 0.000000 -0.025882 0.096593
vn 0.000000 -0.025882 0.096593
vn 0.000000 -0.050000 0.086603
vn 0.000000 -0.050000 0.086603
vn 0.000000 -0.070711 0.070711
vn 0.000000 -0.070711 0.070711
vn 0.000000 -0.086603 0.050000
vn 0.000000 -0.086603 0.050000
vn 0.000000 -0.096593 0.025882
vn 0.000000 -0.096593 0.025882
vn 0.000000 -0.100000 -0.000000
vn 0.000000 -0.100000 -0.000000
vn 0.000000 -0.096593 -0.025882
vn 0.000000 -0.096593 -0.025882
vn 0.000000 -0.086603 -0.050000
vn 0.000000 -0.086603 -0.050000
vn 0.000000 -0.070711 -0.070711
vn 0.000000 -0.070711 -0.070711
vn 0.000000 -0.050000 -0.086603
vn 0.000000 -0.050000 -0.086603
vn 0.000000 -0.025882 -0.096593
vn 0.000000 -0.025882 -0.096593
vn 0.000000 0.000000 -0.100000
vn 0.000000 0.000000 -0.100000
vn -0.000000 0.025882 -0.096593
vn -0.000000 0.025882 -0.096593
vn -0.000000 0.050000 -0.086603
vn -0.000000 0.050000 -0.086603
vn -0.000000 0.070711 -0.070711
vn -0.000000 0.070711 -0.070711
vn -0.000000 0.086603 -0.050000
vn -0.000000 0.086603 -0.050000
vn -0.000000 0.096593 -0.025882
vn -0.000000 0.096593 -0.025882
vn -0.000000 0.100000 -0.000000
vn -0.000000 0.100000 -0.000000
vn 0.000000 0.096593 0.025882
vn 0.000000 0.096593 0.025882
vn 0.000000 0.086603 0.050000
vn 0.000000 0.086603 0.050000
vn 0.000000 0.070711 0.070711
vn 0.000000 0.070711 0.070711
vn 0.000000 0.050000 0.086603
vn 0.000000 0.050000 0.086603
vn 0.100000 0.000000 0.000000
vn 0.100000 0.000000 0.000000
vn 0.100000 0.000000 0.000000
vn 0.100000 0.000000 0.000000
vn 0.100000 0.000000 0.000000
vn 0.100000 0.000000 0.000000
vn 0.100000 0.000000 0.000000
vn 0.100000 0.000000 0.000000
vn 0.100000 0.000000 0.000000
vn 0.100000 0.000000 0.000000
vn 0.100000 0.000000 0.000000
vn 0.100000 0.000000 0.000000
vn 0.100000 0.000000 0.000000
vn 0.100000 0.000000 0.000000
vn 0.100000 0.000000 0.000000
vn 0.100000 0.000000 0.000000
vn 0.100000 0.000000 0.000000
vn 0.100000 0.000000 0.000000
vn 0.100000 0.000000 0.000000
vn 0.100000 0.000000 0.000000
vn 0.100000 0.000000 0.000000
vn 0.100000 0.000000 0.000000
vn 0.100000 0.000000 0.000000
vn 0.100000 0.000000 0.000000
vn 0.100000 0.000000 0.000000
vn 0.100000 0.000000 0.000000
vn 0.100000 0.000000 0.000000
vn 0.100000 0.000000 0.000000
vn 0.100000 0.000000 0.000000
vn 0.100000 0.000000 0.000000
vn 0.100000 0.000000 0.000000
vn 0.100000 0.000000 0.000000
vn 0.100000 0.000000 0.000000
vn 0.100000 0.000000 0.000000
vn 0.100000 0.000000 0.000000
vn 0.100000 0.000000 0.000000
vn 0.100000 0.000000 0.000000
vn 0.100000 0.000000 0.000000
vn 0.100000 0.000000 0.000000
vn 0.100000 0.000000 0.000000
vn 0.100000 0.000000 0.000000
vn 0.100000 0.000000 0.000000
vn 0.100000 0.000000 0.000000
vn 0.100000 0.000000 0.000000
vn 0.100000 0.000000 0.000000
vn 0.100000 0.000000 0.000000
vn 0.100000 0.000000 0.000000
vn 0.100000 0.000000 0.000000
vn -0.100000 0.000000 0.000000
vn -0.100000 0.000000 0.000000
vn -0.100000 0.000000 0.000000
vn -0.100000 0.000000 0.000000
vn -0.100000 0.000000 0.000000
vn -0.100000 0.000000 0.000000
vn -0.100000 0.000000 0.000000
vn -0.100000 0.000000 0.000000
vn -0.100000 0.000000 0.000000
vn -0.100000 0.000000 0.000000
vn -0.100000 0.000000 0.000000
vn -0.100000 0.000000 0.000000
vn -0.100000 0.000000 0.000000
vn -0.100000 0.000000 0.000000
vn -0.100000 0.000000 0.000000
vn -0.100000 0.000000 0.000000
vn -0.100000 0.000000 0.000000
vn -0.100000 0.000000 0.000000
vn -0.100000 0.000000 0.000000
vn -0.100000 0.000000 0.000000
vn -0.100000 0.000000 0.000000
vn -0.100000 0.000000 0.000000
vn -0.100000 0.000000 0.000000
vn -0.100000 0.000000 0.000000
vn -0.100000 0.000000 0.000000
vn -0.100000 0.000000 0.000000
vn -0.100000 0.000000 0.000000
vn -0.100000 0.000000 0.000000
vn -0.100000 0.000000 0.000000
vn -0.100000 0.000000 0.000000
vn -0.100000 0.000000 0.000000
vn -0.100000 0.000000 0.000000
vn -0.100000 0.000000 0.000000
vn -0.100000 0.000000 0.000000
vn -0.100000 0.000000 0.000000
vn -0.100000 0.000000 0.000000
vn -0.100000 0.000000 0.000000
vn -0.100000 0.000000 0.000000
vn -0.100000 0.000000 0.000000
vn -0.100000 0.000000 0.000000
vn -0.100000 0.000000 0.000000
vn -0.100000 0.000000 0.000000
vn -0.100000 0.000000 0.000000
vn -0.100000 0.000000 0.000000
vn -0.100000 0.000000 0.000000
vn -0.100000 0.000000 0.000000
vn -0.100000 0.000000 0.000000
vn -0.100000 0.000000 0.000000
f 98/197/193 144/198/194 97/199/195
f 97/199/195 144/198/194 121/200/196
f 97/201/195 121/202/196 120/203/197
f 120/203/197 121/202/196 122/204/198
f 120/203/197 122/204/198 119/205/199
f 119/205/199 122/204/198 123/206/200
f 119/205/199 123/206/200 118/207/201
f 118/207/201 123/206/200 124/208/202
f 118/207/201 124/208/202 117/209/203
f 117/209/203 124/208/202 125/210/204
f 117/209/203 125/210/204 116/211/205
f 116/211/205 125/210/204 126/212/206
f 116/211/205 126/212/206 115/213/207
f 115/213/207 126/212/206 127/214/208
f 115/213/207 127/214/208 114/215/209
f 114/215/209 127/214/208 128/216/210
f 114/215/209 128/216/210 113/217/211
f 113/217/211 128/216/210 129/218/212
f 113/217/211 129/218/212 112/219/213
f 112/219/213 129/218/212 130/220/214
f 112/219/213 130/220/214 111/221/215
f 111/221/215 130/220/214 131/222/216
f 111/221/215 131/222/216 110/223/217
f 110/223/217 131/222/216 132/224/218
f 110/223/217 132/224/218 109/225/219
f 109/225/219 132/224/218 133/226/220
f 109/225/219 133/226/220 108/227/221
f 108/227/221 133/226/220 134/228/222
f 108/227/221 134/228/222 107/229/223
f 107/229/223 134/228/222 135/230/224
f 107/229/223 135/230/224 106/231/225
f 106/231/225 135/230/224 136/232/226
f 106/231/225 136/232/226 105/233/227
f 105/233/227 136/232/226 137/234/228
f 105/233/227 137/234/228 104/235/229
f 104/235/229 137/234/228 138/236/230
f 104/235/229 138/236/230 103/237/231
f 103/237/231 138/236/230 139/238/232
f 103/237/231 139/238/232 102/239/233
f 102/239/233 139/238/232 140/240/234
f 102/239/233 140/240/234 101/241/235
f 101/241/235 140/240/234 141/242/236
f 101/241/235 141/242/236 100/243/237
f 100/243/237 141/242/236 142/244/238
f 100/243/237 142/244/238 99/245/239
f 99/245/239 142/244/238 143/246/240
f 99/245/239 143/246/240 98/197/193
f 98/197/193 143/246/240 144/198/194
f 146/247/241 192/248/242 145/249/243
f 145/249/243 192/248/242 169/250/244
f 145/251/243 169/252/244 168/253/245
f 168/253/245 169/252/244 170/254/246
f 168/253/245 170/254/246 167/255/247
f 167/255/247 170/254/246 171/256/248
f 167/255/247 171/256/248 166/257/249
f 166/257/249 171/256/248 172/258/250
f 166/257/249 172/258/250 165/259/251
f 165/259/251 172/258/250 173/260/252
f 165/259/251 173/260/252 164/261/253
f 164/261/253 173/260/252 174/262/254
f 164/261/253 174/262/254 163/263/255
f 163/263/255 174/262/254 175/264/256
f 163/263/255 175/264/256 162/265/257
f 162/265/257 175/264/256 176/266/258
f 162/265/257 176/266/258 161/267/259
f 161/267/259 176/266/258 177/268/260
f 161/267/259 177/268/260 160/269/261
f 160/269/261 177/268/260 178/270/262
f 160/269/261 178/270/262 159/271/263
f 159/271/263 178/270/262 179/272/264
f 159/271/263 179/272/264 158/273/265
f 158/273/265 179/272/264 180/274/266
f 158/273/265 180/274/266 157/275/267
f 157/275/267 180/274/266 181/276/268
f 157/275/267 181/276/268 156/277/269
f 156/277/269 181/276/268 182/278/270
f 156/277/269 182/278/270 155/279/271
f 155/279/271 182/278/270 183/280/272
f 155/279/271 183/280/272 154/281/273
f 154/281/273 183/280/272 184/282/274
f 154/281/273 184/282/274 153/283/275
f 153/283/275 184/282/274 185/284/276
f 153/283/275 185/284/276 152/285/277
f 152/285/277 185/284/276 186/286/278
f 152/285/277 186/286/278 151/287/279
f 151/287/279 186/286/278 187/288/280
f 151/287/279 187/288/280 150/289/281
f 150/289/281 187/288/280 188/290/282
f 150/289/281 188/290/282 149/291/283
f 149/291/283 188/290/282 189/292/284
f 149/291/283 189/292/284 148/293/285
f 148/293/285 189/292/284 190/294/286
f 148/293/285 190/294/286 147/295/287
f 147/295/287 190/294/286 191/296/288
f 147/295/287 191/296/288 146/247/241
f 146/247/241 191/296/288 192/248/242
f 122/297/289 121/298/290 145/299/291
f 145/299/291 121/298/290 144/300/292
f 145/299/291 144/300/292 146/301/293
f 146/301/293 144/300/292 143/302/294
f 146/301/293 143/302/294 147/303/295
f 147/303/295 143/302/294 142/304/296
f 147/303/295 142/304/296 148/305/297
f 148/305/297 142/304/296 141/306/298
f 148/305/297 141/306/298 149/307/299
f 149/307/299 141/306/298 140/308/300
f 149/307/299 140/308/300 150/309/301
f 150/309/301 140/308/300 139/310/302
f 150/309/301 139/310/302 151/311/303
f 151/311/303 139/310/302 152/312/304
f 152/312/304 139/310/302 138/313/305
f 152/312/304 138/313/305 153/314/306
f 153/314/306 138/313/305 137/315/307
f 153/314/306 137/315/307 154/316/308
f 154/316/308 137/315/307 136/317/309
f 154/316/308 136/317/309 155/318/310
f 155/318/310 136/317/309 135/319/311
f 155/318/310 135/319/311 156/320/312
f 156/320/312 135/319/311 134/321/313
f 156/320/312 134/321/313 157/322/314
f 157/322/314 134/321/313 133/323/315
f 157/322/314 133/323/315 158/324/316
f 158/324/316 133/323/315 132/325/317
f 158/324/316 132/325/317 131/326/318
f 158/324/316 131/326/318 159/327/319
f 159/327/319 131/326/318 130/328/320
f 159/327/319 130/328/320 160/329/321
f 160/329/321 130/328/320 129/330/322
f 160/329/321 129/330/322 161/331/323
f 161/331/323 129/330/322 128/332/324
f 161/331/323 128/332/324 162/333/325
f 162/333/325 128/332/324 127/334/326
f 162/333/325 127/334/326 163/335/327
f 163/335/327 127/334/326 164/336/328
f 164/336/328 127/334/326 126/337/329
f 164/336/328 126/337/329 165/338/330
f 165/338/330 126/337/329 125/339/331
f 165/338/330 125/339/331 166/340/332
f 166/340/332 125/339/331 124/341/333
f 166/340/332 124/341/333 167/342/334
f 167/342/334 124/341/333 123/343/335
f 167/342/334 123/343/335 168/344/336
f 168/344/336 123/343/335 122/297/289
f 168/344/336 122/297/289 145/299/291
f 120/345/337 170/346/338 97/347/339
f 97/347/339 170/346/338 169/348/340
f 97/347/339 169/348/340 98/349/341
f 98/349/341 169/348/340 192/350/342
f 98/349/341 192/350/342 99/351/343
f 99/351/343 192/350/342 191/352/344
f 99/351/343 191/352/344 100/353/345
f 100/353/345 191/352/344 190/354/346
f 100/353/345 190/354/346 101/355/347
f 101/355/347 190/354/346 189/356/348
f 101/355/347 189/356/348 102/357/349
f 102/357/349 189/356/348 188/358/350
f 102/357/349 188/358/350 103/359/351
f 103/359/351 188/358/350 187/360/352
f 103/359/351 187/360/352 186/361/353
f 120/345/337 119/362/354 170/346/338
f 170/346/338 119/362/354 171/363/355
f 171/363/355 119/362/354 118/364/356
f 171/363/355 118/364/356 172/365/357
f 172/365/357 118/364/356 117/366/358
f 172/365/357 117/366/358 173/367/359
f 173/367/359 117/366/358 116/368/360
f 173/367/359 116/368/360 174/369/361
f 174/369/361 116/368/360 115/370/362
f 174/369/361 115/370/362 175/371/363
f 175/371/363 115/370/362 176/372/364
f 176/372/364 115/370/362 114/373/365
f 176/372/364 114/373/365 177/374/366
f 177/374/366 114/373/365 113/375/367
f 177/374/366 113/375/367 178/376/368
f 178/376/368 113/375/367 112/377/369
f 178/376/368 112/377/369 179/378/370
f 179/378/370 112/377/369 111/379/371
f 179/378/370 111/379/371 180/380/372
f 180/380/372 111/379/371 110/381/373
f 180/380/372 110/381/373 181/382/374
f 181/382/374 110/381/373 109/383/375
f 181/382/374 109/383/375 108/384/376
f 181/382/374 108/384/376 182/385/377
f 182/385/377 108/384/376 107/386/378
f 182/385/377 107/386/378 183/387/379
f 183/387/379 107/386/378 106/388/380
f 183/387/379 106/388/380 184/389/381
f 184/389/381 106/388/380 105/390/382
f 184/389/381 105/390/382 185/391/383
f 185/391/383 105/390/382 104/392/384
f 185/391/383 104/392/384 186/361/353
f 186/361/353 104/392/384 103/359/351

g Body1

v 74.000000 13.000000 27.000000
v 74.000000 12.584177 26.956295
v 74.000000 12.186527 26.827091
v 74.000000 11.824430 26.618034
v 74.000000 11.513711 26.338261
v 74.000000 11.267949 26.000000
v 74.000000 11.097887 25.618034
v 74.000000 11.010956 25.209057
v 74.000000 11.010956 24.790943
v 74.000000 11.097887 24.381966
v 74.000000 11.267949 24.000000
v 74.000000 11.513711 23.661739
v 74.000000 11.824430 23.381966
v 74.000000 12.186527 23.172909
v 74.000000 12.584177 23.043705
v 74.000000 13.000000 23.000000
v 74.000000 13.415824 23.043705
v 74.000000 13.813473 23.172909
v 74.000000 14.175571 23.381966
v 74.000000 14.486290 23.661739
v 74.000000 14.732051 24.000000
v 74.000000 14.902113 24.381966
v 74.000000 14.989044 24.790943
v 74.000000 14.989044 25.209057
v 74.000000 14.902113 25.618034
v 74.000000 14.732051 26.000000
v 74.000000 14.486290 26.338261
v 74.000000 14.175571 26.618034
v 74.000000 13.813473 26.827091
v 74.000000 13.415824 26.956295
v 72.000000 13.000000 27.000000
v 72.000000 13.415824 26.956295
v 72.000000 13.813473 26.827091
v 72.000000 14.175571 26.618034
v 72.000000 14.486290 26.338261
v 72.000000 14.732051 26.000000
v 72.000000 14.902113 25.618034
v 72.000000 14.989044 25.209057
v 72.000000 14.989044 24.790943
v 72.000000 14.902113 24.381966
v 72.000000 14.732051 24.000000
v 72.000000 14.486290 23.661739
v 72.000000 14.175571 23.381966
v 72.000000 13.813473 23.172909
v 72.000000 13.415824 23.043705
v 72.000000 13.000000 23.000000
v 72.000000 12.584177 23.043705
v 72.000000 12.186527 23.172909
v 72.000000 11.824430 23.381966
v 72.000000 11.513711 23.661739
v 72.000000 11.267949 24.000000
v 72.000000 11.097887 24.381966
v 72.000000 11.010956 24.790943
v 72.000000 11.010956 25.209057
v 72.000000 11.097887 25.618034
v 72.000000 11.267949 26.000000
v 72.000000 11.513711 26.338261
v 72.000000 11.824430 26.618034
v 72.000000 12.186527 26.827091
v 72.000000 12.584177 26.956295
v 74.000000 13.000000 29.000000
v 74.000000 13.596169 28.955323
v 74.000000 14.179021 28.822291
v 74.000000 14.735535 28.603875
v 74.000000 15.253280 28.304955
v 74.000000 15.720691 27.932207
v 74.000000 16.127326 27.493959
v 74.000000 16.464102 27.000000
v 74.000000 16.723495 26.461364
v 74.000000 16.899712 25.890084
v 74.000000 16.988815 25.298920
v 74.000000 16.988815 24.701080
v 74.000000 16.899712 24.109916
v 74.000000 16.723495 23.538636
v 74.000000 16.464102 23.000000
v 74.000000 16.127326 22.506041
v 74.000000 15.720691 22.067793
v 74.000000 15.253280 21.695045
v 74.000000 14.735535 21.396125
v 74.000000 14.179021 21.177709
v 74.000000 13.596169 21.044677
v 74.000000 13.000000 21.000000
v 74.000000 12.403831 21.044677
v 74.000000 11.820979 21.177709
v 74.000000 11.264465 21.396125
v 74.000000 10.746720 21.695045
v 74.000000 10.279309 22.067793
v 74.000000 9.872674 22.506041
v 74.000000 9.535899 23.000000
v 74.000000 9.276505 23.538636
v 74.000000 9.100289 24.109916
v 74.000000 9.011185 24.701080
v 74.000000 9.011185 25.298920
v 74.000000 9.100289 25.890084
v 74.000000 9.276505 26.461364
v 74.000000 9.535899 27.000000
v 74.000000 9.872674 27.493959
v 74.000000 10.279309 27.932207
v 74.000000 10.746720 28.304955
v 74.000000 11.264465 28.603875
v 74.000000 11.820979 28.822291
v 74.000000 12.403831 28.955323
v 72.000000 13.000000 29.000000
v 72.000000 12.403831 28.955323
v 72.000000 11.820979 28.822291
v 72.000000 11.264465 28.603875
v 72.000000 10.746720 28.304955
v 72.000000 10.279309 27.932207
v 72.000000 9.872674 27.493959
v 72.000000 9.535899 27.000000
v 72.000000 9.276505 26.461364
v 72.000000 9.100289 25.890084
v 72.000000 9.011185 25.298920
v 72.000000 9.011185 24.701080
v 72.000000 9.100289 24.109916
v 72.000000 9.276505 23.538636
v 72.000000 9.535899 23.000000
v 72.000000 9.872674 22.506041
v 72.000000 10.279309 22.067793
v 72.000000 10.746720 21.695045
v 72.000000 11.264465 21.396125
v 72.000000 11.820979 21.177709
v 72.000000 12.403831 21.044677
v 72.000000 13.000000 21.000000
v 72.000000 13.596169 21.044677
v 72.000000 14.179021 21.177709
v 72.000000 14.735535 21.396125
v 72.000000 15.253280 21.695045
v 72.000000 15.720691 22.067793
v 72.000000 16.127326 22.506041
v 72.000000 16.464102 23.000000
v 72.000000 16.723495 23.538636
v 72.000000 16.899712 24.109916
v 72.000000 16.988815 24.701080
v 72.000000 16.988815 25.298920
v 72.000000 16.899712 25.890084
v 72.000000 16.723495 26.461364
v 72.000000 16.464102 27.000000
v 72.000000 16.127326 27.493959
v 72.000000 15.720691 27.932207
v 72.000000 15.253280 28.304955
v 72.000000 14.735535 28.603875
v 72.000000 14.179021 28.822291
v 72.000000 13.596169 28.955323
vt 0.200000 -0.586431 0.000000
vt -0.000000 -0.586431 0.000000
vt 0.200000 -0.628319 0.000000
vt 0.000000 -0.628319 0.000000
vt 0.200000 0.628319 0.000000
vt 0.000000 0.628319 0.000000
vt 0.200000 0.586431 0.000000
vt -0.000000 0.586431 0.000000
vt 0.200000 0.544543 0.000000
vt -0.000000 0.544543 0.000000
vt 0.200000 0.502655 0.000000
vt -0.000000 0.502655 0.000000
vt 0.200000 0.460767 0.000000
vt -0.000000 0.460767 0.000000
vt 0.200000 0.418879 0.000000
vt -0.000000 0.418879 0.000000
vt 0.200000 0.376991 0.000000
vt 0.000000 0.376991 0.000000
vt 0.200000 0.335103 0.000000
vt -0.000000 0.335103 0.000000
vt 0.200000 0.293215 0.000000
vt -0.000000 0.293215 0.000000
vt 0.200000 0.251327 0.000000
vt -0.000000 0.251327 0.000000
vt 0.200000 0.209440 0.000000
vt -0.000000 0.209440 0.000000
vt 0.200000 0.167552 0.000000
vt -0.000000 0.167552 0.000000
vt 0.200000 0.125664 0.000000
vt -0.000000 0.125664 0.000000
vt 0.200000 0.083776 0.000000
vt 0.000000 0.083776 0.000000
vt 0.200000 0.041888 0.000000
vt -0.000000 0.041888 0.000000
vt 0.200000 0.000000 0.000000
vt 0.000000 0.000000 0.000000
vt 0.200000 -0.041888 0.000000
vt -0.000000 -0.041888 0.000000
vt 0.200000 -0.083776 0.000000
vt 0.000000 -0.083776 0.000000
vt 0.200000 -0.125664 0.000000
vt -0.000000 -0.125664 0.000000
vt 0.200000 -0.167552 0.000000
vt -0.000000 -0.167552 0.000000
vt 0.200000 -0.209440 0.000000
vt -0.000000 -0.209440 0.000000
vt 0.200000 -0.251327 0.000000
vt -0.000000 -0.251327 0.000000
vt 0.200000 -0.293215 0.000000
vt -0.000000 -0.293215 0.000000
vt 0.200000 -0.335103 0.000000
vt -0.000000 -0.335103 0.000000
vt 0.200000 -0.376991 0.000000
vt 0.000000 -0.376991 0.000000
vt 0.200000 -0.418879 0.000000
vt -0.000000 -0.418879 0.000000
vt 0.200000 -0.460767 0.000000
vt -0.000000 -0.460767 0.000000
vt 0.200000 -0.502655 0.000000
vt -0.000000 -0.502655 0.000000
vt 0.200000 -0.544543 0.000000
vt -0.000000 -0.544543 0.000000
vt -0.200000 1.196797 0.000000
vt -0.000000 1.196797 0.000000
vt -0.200000 1.256637 0.000000
vt -0.000000 1.256637 0.000000
vt -0.200000 -1.256637 0.000000
vt -0.000000 -1.256637 0.000000
vt -0.200000 -1.196797 0.000000
vt -0.000000 -1.196797 0.000000
vt -0.200000 -1.136957 0.000000
vt -0.000000 -1.136957 0.000000
vt -0.200000 -1.077117 0.000000
vt -0.000000 -1.077117 0.000000
vt -0.200000 -1.017278 0.000000
vt -0.000000 -1.017278 0.000000
vt -0.200000 -0.957438 0.000000
vt -0.000000 -0.957438 0.000000
vt -0.200000 -0.897598 0.000000
vt -0.000000 -0.897598 0.000000
vt -0.200000 -0.837758 0.000000
vt -0.000000 -0.837758 0.000000
vt -0.200000 -0.777918 0.000000
vt -0.000000 -0.777918 0.000000
vt -0.200000 -0.718078 0.000000
vt -0.000000 -0.718078 0.000000
vt -0.200000 -0.658238 0.000000
vt -0.000000 -0.658238 0.000000
vt -0.200000 -0.598399 0.000000
vt -0.000000 -0.598399 0.000000
vt -0.200000 -0.538559 0.000000
vt -0.000000 -0.538559 0.000000
vt -0.200000 -0.478719 0.000000
vt -0.000000 -0.478719 0.000000
vt -0.200000 -0.418879 0.000000
vt -0.000000 -0.418879 0.000000
vt -0.200000 -0.359039 0.000000
vt -0.000000 -0.359039 0.000000
vt -0.200000 -0.299199 0.000000
vt -0.000000 -0.299199 0.000000
vt -0.200000 -0.239359 0.000000
vt -0.000000 -0.239359 0.000000
vt -0.200000 -0.179520 0.000000
vt -0.000000 -0.179520 0.000000
vt -0.200000 -0.119680 0.000000
vt -0.000000 -0.119680 0.000000
vt -0.200000 -0.059840 0.000000
vt -0.000000 -0.059840 0.000000
vt -0.200000 0.000000 0.000000
vt -0.000000 0.000000 0.000000
vt -0.200000 0.059840 0.000000
vt -0.000000 0.059840 0.000000
vt -0.200000 0.119680 0.000000
vt -0.000000 0.119680 0.000000
vt -0.200000 0.179520 0.000000
vt -0.000000 0.179520 0.000000
vt -0.200000 0.239359 0.000000
vt -0.000000 0.239359 0.000000
vt -0.200000 0.299199 0.000000
vt -0.000000 0.299199 0.000000
vt -0.200000 0.359039 0.000000
vt -0.000000 0.359039 0.000000
vt -0.200000 0.418879 0.000000
vt -0.000000 0.418879 0.000000
vt -0.200000 0.478719 0.000000
vt -0.000000 0.478719 0.000000
vt -0.200000 0.538559 0.000000
vt -0.000000 0.538559 0.000000
vt -0.200000 0.598399 0.000000
vt -0.000000 0.598399 0.000000
vt -0.200000 0.658238 0.000000
vt -0.000000 0.658238 0.000000
vt -0.200000 0.718078 0.000000
vt -0.000000 0.718078 0.000000
vt -0.200000 0.777918 0.000000
vt -0.000000 0.777918 0.000000
vt -0.200000 0.837758 0.000000
vt -0.000000 0.837758 0.000000
vt -0.200000 0.897598 0.000000
vt -0.000000 0.897598 0.000000
vt -0.200000 0.957438 0.000000
vt -0.000000 0.957438 0.000000
vt -0.200000 1.017278 0.000000
vt -0.000000 1.017278 0.000000
vt -0.200000 1.077117 0.000000
vt -0.000000 1.077117 0.000000
vt -0.200000 1.136957 0.000000
vt -0.000000 1.136957 0.000000
vt -0.195630 0.041582 0.000000
vt -0.395532 0.059617 0.000000
vt -0.200000 0.000000 0.000000
vt -0.400000 0.000000 0.000000
vt -0.395532 -0.059617 0.000000
vt -0.382229 0.117902 0.000000
vt -0.182709 0.081347 0.000000
vt -0.360388 0.173553 0.000000
vt -0.161803 0.117557 0.000000
vt -0.330496 0.225328 0.000000
vt -0.293221 0.272069 0.000000
vt -0.133826 0.148629 0.000000
vt -0.249396 0.312733 0.000000
vt -0.100000 0.173205 0.000000
vt -0.200000 0.346410 0.000000
vt -0.146136 0.372349 0.000000
vt -0.061803 0.190211 0.000000
vt -0.089008 0.389971 0.000000
vt -0.020906 0.198904 0.000000
vt -0.029892 0.398882 0.000000
vt 0.020906 0.198904 0.000000
vt 0.029892 0.398882 0.000000
vt 0.089008 0.389971 0.000000
vt 0.061803 0.190211 0.000000
vt 0.146136 0.372349 0.000000
vt 0.100000 0.173205 0.000000
vt 0.200000 0.346410 0.000000
vt 0.249396 0.312733 0.000000
vt 0.133826 0.148629 0.000000
vt 0.293221 0.272069 0.000000
vt 0.161803 0.117557 0.000000
vt 0.330496 0.225328 0.000000
vt 0.360388 0.173553 0.000000
vt 0.182709 0.081347 0.000000
vt 0.382229 0.117902 0.000000
vt 0.195630 0.041582 0.000000
vt 0.395532 0.059617 0.000000
vt 0.200000 0.000000 0.000000
vt 0.400000 0.000000 0.000000
vt 0.395532 -0.059617 0.000000
vt 0.195630 -0.041582 0.000000
vt 0.382229 -0.117902 0.000000
vt 0.182709 -0.081347 0.000000
vt 0.360388 -0.173553 0.000000
vt 0.161803 -0.117557 0.000000
vt 0.330496 -0.225328 0.000000
vt 0.293221 -0.272069 0.000000
vt 0.133826 -0.148629 0.000000
vt 0.249396 -0.312733 0.000000
vt 0.100000 -0.173205 0.000000
vt 0.200000 -0.346410 0.000000
vt 0.146136 -0.372349 0.000000
vt 0.061803 -0.190211 0.000000
vt 0.089008 -0.389971 0.000000
vt 0.020906 -0.198904 0.000000
vt 0.029892 -0.398882 0.000000
vt -0.020906 -0.198904 0.000000
vt -0.029892 -0.398882 0.000000
vt -0.089008 -0.389971 0.000000
vt -0.061803 -0.190211 0.000000
vt -0.146136 -0.372349 0.000000
vt -0.100000 -0.173205 0.000000
vt -0.200000 -0.346410 0.000000
vt -0.249396 -0.312733 0.000000
vt -0.133826 -0.148629 0.000000
vt -0.293221 -0.272069 0.000000
vt -0.161803 -0.117557 0.000000
vt -0.330496 -0.225328 0.000000
vt -0.360388 -0.173553 0.000000
vt -0.182709 -0.081347 0.000000
vt -0.382229 -0.117902 0.000000
vt -0.195630 -0.041582 0.000000
vt 0.195630 -0.041582 0.000000
vt 0.395532 -0.059617 0.000000
vt 0.200000 0.000000 0.000000
vt 0.400000 0.000000 0.000000
vt 0.395532 0.059617 0.000000
vt 0.382229 -0.117902 0.000000
vt 0.182709 -0.081347 0.000000
vt 0.360388 -0.173553 0.000000
vt 0.161803 -0.117557 0.000000
vt 0.330496 -0.225328 0.000000
vt 0.293221 -0.272069 0.000000
vt 0.133826 -0.148629 0.000000
vt 0.249396 -0.312733 0.000000
vt 0.100000 -0.173205 0.000000
vt 0.200000 -0.346410 0.000000
vt 0.146136 -0.372349 0.000000
vt 0.061803 -0.190211 0.000000
vt 0.089008 -0.389971 0.000000
vt 0.020906 -0.198904 0.000000
vt 0.029892 -0.398882 0.000000
vt -0.020906 -0.198904 0.000000
vt -0.029892 -0.398882 0.000000
vt -0.089008 -0.389971 0.000000
vt -0.061803 -0.190211 0.000000
vt -0.146136 -0.372349 0.000000
vt -0.100000 -0.173205 0.000000
vt -0.200000 -0.346410 0.000000
vt -0.249396 -0.312733 0.000000
vt -0.133826 -0.148629 0.000000
vt -0.293221 -0.272069 0.000000
vt -0.161803 -0.117557 0.000000
vt -0.330496 -0.225328 0.000000
vt -0.360388 -0.173553 0.000000
vt -0.182709 -0.081347 0.000000
vt -0.382229 -0.117902 0.000000
vt -0.195630 -0.041582 0.000000
vt -0.395532 -0.059617 0.000000
vt -0.200000 0.000000 0.000000
vt -0.400000 0.000000 0.000000
vt -0.395532 0.059617 0.000000
vt -0.195630 0.041582 0.000000
vt -0.382229 0.117902 0.000000
vt -0.182709 0.081347 0.000000
vt -0.360388 0.173553 0.000000
vt -0.161803 0.117557 0.000000
vt -0.330496 0.225328 0.000000
vt -0.293221 0.272069 0.000000
vt -0.133826 0.148629 0.000000
vt -0.249396 0.312733 0.000000
vt -0.100000 0.173205 0.000000
vt -0.200000 0.346410 0.000000
vt -0.146136 0.372349 0.000000
vt -0.061803 0.190211 0.000000
vt -0.089008 0.389971 0.000000
vt -0.020906 0.198904 0.000000
vt -0.029892 0.398882 0.000000
vt 0.020906 0.198904 0.000000
vt 0.029892 0.398882 0.000000
vt 0.089008 0.389971 0.000000
vt 0.061803 0.190211 0.000000
vt 0.146136 0.372349 0.000000
vt 0.100000 0.173205 0.000000
vt 0.200000 0.346410 0.000000
vt 0.249396 0.312733 0.000000
vt 0.133826 0.148629 0.000000
vt 0.293221 0.272069 0.000000
vt 0.161803 0.117557 0.000000
vt 0.330496 0.225328 0.000000
vt 0.360388 0.173553 0.000000
vt 0.182709 0.081347 0.000000
vt 0.382229 0.117902 0.000000
vt 0.195630 0.041582 0.000000
vn 0.000000 0.020791 -0.097815
vn 0.000000 0.020791 -0.097815
vn 0.000000 0.000000 -0.100000
vn 0.000000 0.000000 -0.100000
vn 0.000000 -0.020791 -0.097815
vn 0.000000 -0.020791 -0.097815
vn 0.000000 -0.040674 -0.091355
vn 0.000000 -0.040674 -0.091355
vn 0.000000 -0.058779 -0.080902
vn 0.000000 -0.058779 -0.080902
vn 0.000000 -0.074314 -0.066913
vn 0.000000 -0.074314 -0.066913
vn 0.000000 -0.086603 -0.050000
vn 0.000000 -0.086603 -0.050000
vn 0.000000 -0.095106 -0.030902
vn 0.000000 -0.095106 -0.030902
vn 0.000000 -0.099452 -0.010453
vn 0.000000 -0.099452 -0.010453
vn 0.000000 -0.099452 0.010453
vn 0.000000 -0.099452 0.010453
vn 0.000000 -0.095106 0.030902
vn 0.000000 -0.095106 0.030902
vn 0.000000 -0.086603 0.050000
vn 0.000000 -0.086603 0.050000
vn 0.000000 -0.074314 0.066913
vn 0.000000 -0.074314 0.066913
vn 0.000000 -0.058779 0.080902
vn 0.000000 -0.058779 0.080902
vn 0.000000 -0.040674 0.091355
vn 0.000000 -0.040674 0.091355
vn 0.000000 -0.020791 0.097815
vn 0.000000 -0.020791 0.097815
vn 0.000000 -0.000000 0.100000
vn 0.000000 -0.000000 0.100000
vn 0.000000 0.020791 0.097815
vn 0.000000 0.020791 0.097815
vn 0.000000 0.040674 0.091355
vn 0.000000 0.040674 0.091355
vn 0.000000 0.058779 0.080902
vn 0.000000 0.058779 0.080902
vn 0.000000 0.074314 0.066913
vn 0.000000 0.074314 0.066913
vn 0.000000 0.086603 0.050000
vn 0.000000 0.086603 0.050000
vn 0.000000 0.095106 0.030902
vn 0.000000 0.095106 0.030902
vn 0.000000 0.099452 0.010453
vn 0.000000 0.099452 0.010453
vn 0.000000 0.099452 -0.010453
vn 0.000000 0.099452 -0.010453
vn 0.000000 0.095106 -0.030902
vn 0.000000 0.095106 -0.030902
vn 0.000000 0.086603 -0.050000
vn 0.000000 0.086603 -0.050000
vn 0.000000 0.074314 -0.066913
vn 0.000000 0.074314 -0.066913
vn 0.000000 0.058779 -0.080902
vn 0.000000 0.058779 -0.080902
vn 0.000000 0.040674 -0.091355
vn 0.000000 0.040674 -0.091355
vn 0.000000 0.014904 0.098883
vn 0.000000 0.014904 0.098883
vn 0.000000 0.000000 0.100000
vn 0.000000 0.000000 0.100000
vn 0.000000 -0.014904 0.098883
vn 0.000000 -0.014904 0.098883
vn 0.000000 -0.029476 0.095557
vn 0.000000 -0.029476 0.095557
vn 0.000000 -0.043388 0.090097
vn 0.000000 -0.043388 0.090097
vn 0.000000 -0.056332 0.082624
vn 0.000000 -0.056332 0.082624
vn 0.000000 -0.068017 0.073305
vn 0.000000 -0.068017 0.073305
vn 0.000000 -0.078183 0.062349
vn 0.000000 -0.078183 0.062349
vn 0.000000 -0.086603 0.050000
vn 0.000000 -0.086603 0.050000
vn 0.000000 -0.093087 0.036534
vn 0.000000 -0.093087 0.036534
vn 0.000000 -0.097493 0.022252
vn 0.000000 -0.097493 0.022252
vn 0.000000 -0.099720 0.007473
vn 0.000000 -0.099720 0.007473
vn 0.000000 -0.099720 -0.007473
vn 0.000000 -0.099720 -0.007473
vn 0.000000 -0.097493 -0.022252
vn 0.000000 -0.097493 -0.022252
vn 0.000000 -0.093087 -0.036534
vn 0.000000 -0.093087 -0.036534
vn 0.000000 -0.086603 -0.050000
vn 0.000000 -0.086603 -0.050000
vn 0.000000 -0.078183 -0.062349
vn 0.000000 -0.078183 -0.062349
vn 0.000000 -0.068017 -0.073305
vn 0.000000 -0.068017 -0.073305
vn 0.000000 -0.056332 -0.082624
vn 0.000000 -0.056332 -0.082624
vn 0.000000 -0.043388 -0.090097
vn 0.000000 -0.043388 -0.090097
vn 0.000000 -0.029476 -0.095557
vn 0.000000 -0.029476 -0.095557
vn 0.000000 -0.014904 -0.098883
vn 0.000000 -0.014904 -0.098883
vn -0.000000 0.000000 -0.100000
vn -0.000000 0.000000 -0.100000
vn -0.000000 0.014904 -0.098883
vn -0.000000 0.014904 -0.098883
vn -0.000000 0.029476 -0.095557
vn -0.000000 0.029476 -0.095557
vn -0.000000 0.043388 -0.090097
vn -0.000000 0.043388 -0.090097
vn -0.000000 0.056332 -0.082624
vn -0.000000 0.056332 -0.082624
vn -0.000000 0.068017 -0.073305
vn -0.000000 0.068017 -0.073305
vn -0.000000 0.078183 -0.062349
vn -0.000000 0.078183 -0.062349
vn -0.000000 0.086603 -0.050000
vn -0.000000 0.086603 -0.050000
vn -0.000000 0.093087 -0.036534
vn -0.000000 0.093087 -0.036534
vn -0.000000 0.097493 -0.022252
vn -0.000000 0.097493 -0.022252
vn -0.000000 0.099720 -0.007473
vn -0.000000 0.099720 -0.007473
vn 0.000000 0.099720 0.007473
vn 0.000000 0.099720 0.007473
vn 0.000000 0.097493 0.022252
vn 0.000000 0.097493 0.022252
vn 0.000000 0.093087 0.036534
vn 0.000000 0.093087 0.036534
vn 0.000000 0.086603 0.050000
vn 0.000000 0.086603 0.050000
vn 0.000000 0.078183 0.062349
vn 0.000000 0.078183 0.062349
vn 0.000000 0.068017 0.073305
vn 0.000000 0.068017 0.073305
vn 0.000000 0.056332 0.082624
vn 0.000000 0.056332 0.082624
vn 0.000000 0.043388 0.090097
vn 0.000000 0.043388 0.090097
vn 0.000000 0.029476 0.095557
vn 0.000000 0.029476 0.095557
vn 0.100000 0.000000 0.000000
vn 0.100000 0.000000 0.000000
vn 0.100000 0.000000 0.000000
vn 0.100000 0.000000 0.000000
vn 0.100000 0.000000 0.000000
vn 0.100000 0.000000 0.000000
vn 0.100000 0.000000 0.000000
vn 0.100000 0.000000 0.000000
vn 0.100000 0.000000 0.000000
vn 0.100000 0.000000 0.000000
vn 0.100000 0.000000 0.000000
vn 0.100000 0.000000 0.000000
vn 0.100000 0.000000 0.000000
vn 0.100000 0.000000 0.000000
vn 0.100000 0.000000 0.000000
vn 0.100000 0.000000 0.000000
vn 0.100000 0.000000 0.000000
vn 0.100000 0.000000 0.000000
vn 0.100000 0.000000 0.000000
vn 0.100000 0.000000 0.000000
vn 0.100000 0.000000 0.000000
vn 0.100000 0.000000 0.000000
vn 0.100000 0.000000 0.000000
vn 0.100000 0.000000 0.000000
vn 0.100000 0.000000 0.000000
vn 0.100000 0.000000 0.000000
vn 0.100000 0.000000 0.000000
vn 0.100000 0.000000 0.000000
vn 0.100000 0.000000 0.000000
vn 0.100000 0.000000 0.000000
vn 0.100000 0.000000 0.000000
vn 0.100000 0.000000 0.000000
vn 0.100000 0.000000 0.000000
vn 0.100000 0.000000 0.000000
vn 0.100000 0.000000 0.000000
vn 0.100000 0.000000 0.000000
vn 0.100000 0.000000 0.000000
vn 0.100000 0.000000 0.000000
vn 0.100000 0.000000 0.000000
vn 0.100000 0.000000 0.000000
vn 0.100000 0.000000 0.000000
vn 0.100000 0.000000 0.000000
vn 0.100000 0.000000 0.000000
vn 0.100000 0.000000 0.000000
vn 0.100000 0.000000 0.000000
vn 0.100000 0.000000 0.000000
vn 0.100000 0.000000 0.000000
vn 0.100000 0.000000 0.000000
vn 0.100000 0.000000 0.000000
vn 0.100000 0.000000 0.000000
vn 0.100000 0.000000 0.000000
vn 0.100000 0.000000 0.000000
vn 0.100000 0.000000 0.000000
vn 0.100000 0.000000 0.000000
vn 0.100000 0.000000 0.000000
vn 0.100000 0.000000 0.000000
vn 0.100000 0.000000 0.000000
vn 0.100000 0.000000 0.000000
vn 0.100000 0.000000 0.000000
vn 0.100000 0.000000 0.000000
vn 0.100000 0.000000 0.000000
vn 0.100000 0.000000 0.000000
vn 0.100000 0.000000 0.000000
vn 0.100000 0.000000 0.000000
vn 0.100000 0.000000 0.000000
vn 0.100000 0.000000 0.000000
vn 0.100000 0.000000 0.000000
vn 0.100000 0.000000 0.000000
vn 0.100000 0.000000 0.000000
vn 0.100000 0.000000 0.000000
vn 0.100000 0.000000 0.000000
vn 0.100000 0.000000 0.000000
vn -0.100000 0.000000 0.000000
vn -0.100000 0.000000 0.000000
vn -0.100000 0.000000 0.000000
vn -0.100000 0.000000 0.000000
vn -0.100000 0.000000 0.000000
vn -0.100000 0.000000 0.000000
vn -0.100000 0.000000 0.000000
vn -0.100000 0.000000 0.000000
vn -0.100000 0.000000 0.000000
vn -0.100000 0.000000 0.000000
vn -0.100000 0.000000 0.000000
vn -0.100000 0.000000 0.000000
vn -0.100000 0.000000 0.000000
vn -0.100000 0.000000 0.000000
vn -0.100000 0.000000 0.000000
vn -0.100000 0.000000 0.000000
vn -0.100000 0.000000 0.000000
vn -0.100000 0.000000 0.000000
vn -0.100000 0.000000 0.000000
vn -0.100000 0.000000 0.000000
vn -0.100000 0.000000 0.000000
vn -0.100000 0.000000 0.000000
vn -0.100000 0.000000 0.000000
vn -0.100000 0.000000 0.000000
vn -0.100000 0.000000 0.000000
vn -0.100000 0.000000 0.000000
vn -0.100000 0.000000 0.000000
vn -0.100000 0.000000 0.000000
vn -0.100000 0.000000 0.000000
vn -0.100000 0.000000 0.000000
vn -0.100000 0.000000 0.000000
vn -0.100000 0.000000 0.000000
vn -0.100000 0.000000 0.000000
vn -0.100000 0.000000 0.000000
vn -0.100000 0.000000 0.000000
vn -0.100000 0.000000 0.000000
vn -0.100000 0.000000 0.000000
vn -0.100000 0.000000 0.000000
vn -0.100000 0.000000 0.000000
vn -0.100000 0.000000 0.000000
vn -0.100000 0.000000 0.000000
vn -0.100000 0.000000 0.000000
vn -0.100000 0.000000 0.000000
vn -0.100000 0.000000 0.000000
vn -0.100000 0.000000 0.000000
vn -0.100000 0.000000 0.000000
vn -0.100000 0.000000 0.000000
vn -0.100000 0.000000 0.000000
vn -0.100000 0.000000 0.000000
vn -0.100000 0.000000 0.000000
vn -0.100000 0.000000 0.000000
vn -0.100000 0.000000 0.000000
vn -0.100000 0.000000 0.000000
vn -0.100000 0.000000 0.000000
vn -0.100000 0.000000 0.000000
vn -0.100000 0.000000 0.000000
vn -0.100000 0.000000 0.000000
vn -0.100000 0.000000 0.000000
vn -0.100000 0.000000 0.000000
vn -0.100000 0.000000 0.000000
vn -0.100000 0.000000 0.000000
vn -0.100000 0.000000 0.000000
vn -0.100000 0.000000 0.000000
vn -0.100000 0.000000 0.000000
vn -0.100000 0.000000 0.000000
vn -0.100000 0.000000 0.000000
vn -0.100000 0.000000 0.000000
vn -0.100000 0.000000 0.000000
vn -0.100000 0.000000 0.000000
vn -0.100000 0.000000 0.000000
vn -0.100000 0.000000 0.000000
vn -0.100000 0.000000 0.000000
f 194/393/385 252/394/386 193/395/387
f 193/395/387 252/394/386 223/396/388
f 193/397/387 223/398/388 222/399/389
f 222/399/389 223/398/388 224/400/390
f 222/399/389 224/400/390 221/401/391
f 221/401/391 224/400/390 225/402/392
f 221/401/391 225/402/392 220/403/393
f 220/403/393 225/402/392 226/404/394
f 220/403/393 226/404/394 219/405/395
f 219/405/395 226/404/394 227/406/396
f 219/405/395 227/406/396 218/407/397
f 218/407/397 227/406/396 228/408/398
f 218/407/397 228/408/398 217/409/399
f 217/409/399 228/408/398 229/410/400
f 217/409/399 229/410/400 216/411/401
f 216/411/401 229/410/400 230/412/402
f 216/411/401 230/412/402 215/413/403
f 215/413/403 230/412/402 231/414/404
f 215/413/403 231/414/404 214/415/405
f 214/415/405 231/414/404 232/416/406
f 214/415/405 232/416/406 213/417/407
f 213/417/407 232/416/406 233/418/408
f 213/417/407 233/418/408 212/419/409
f 212/419/409 233/418/408 234/420/410
f 212/419/409 234/420/410 211/421/411
f 211/421/411 234/420/410 235/422/412
f 211/421/411 235/422/412 210/423/413
f 210/423/413 235/422/412 236/424/414
f 210/423/413 236/424/414 209/425/415
f 209/425/415 236/424/414 237/426/416
f 209/425/415 237/426/416 208/427/417
f 208/427/417 237/426/416 238/428/418
f 208/427/417 238/428/418 207/429/419
f 207/429/419 238/428/418 239/430/420
f 207/429/419 239/430/420 206/431/421
f 206/431/421 239/430/420 240/432/422
f 206/431/421 240/432/422 205/433/423
f 205/433/423 240/432/422 241/434/424
f 205/433/423 241/434/424 204/435/425
f 204/435/425 241/434/424 242/436/426
f 204/435/425 242/436/426 203/437/427
f 203/437/427 242/436/426 243/438/428
f 203/437/427 243/438/428 202/439/429
f 202/439/429 243/438/428 244/440/430
f 202/439/429 244/440/430 201/441/431
f 201/441/431 244/440/430 245/442/432
f 201/441/431 245/442/432 200/443/433
f 200/443/433 245/442/432 246/444/434
f 200/443/433 246/444/434 199/445/435
f 199/445/435 246/444/434 247/446/436
f 199/445/435 247/446/436 198/447/437
f 198/447/437 247/446/436 248/448/438
f 198/447/437 248/448/438 197/449/439
f 197/449/439 248/448/438 249/450/440
f 197/449/439 249/450/440 196/451/441
f 196/451/441 249/450/440 250/452/442
f 196/451/441 250/452/442 195/453/443
f 195/453/443 250/452/442 251/454/444
f 195/453/443 251/454/444 194/393/385
f 194/393/385 251/454/444 252/394/386
f 254/455/445 336/456/446 253/457/447
f 253/457/447 336/456/446 295/458/448
f 253/459/447 295/460/448 294/461/449
f 294/461/449 295/460/448 296/462/450
f 294/461/449 296/462/450 293/463/451
f 293/463/451 296/462/450 297/464/452
f 293/463/451 297/464/452 292/465/453
f 292/465/453 297/464/452 298/466/454
f 292/465/453 298/466/454 291/467/455
f 291/467/455 298/466/454 299/468/456
f 291/467/455 299/468/456 290/469/457
f 290/469/457 299/468/456 300/470/458
f 290/469/457 300/470/458 289/471/459
f 289/471/459 300/470/458 301/472/460
f 289/471/459 301/472/460 288/473/461
f 288/473/461 301/472/460 302/474/462
f 288/473/461 302/474/462 287/475/463
f 287/475/463 302/474/462 303/476/464
f 287/475/463 303/476/464 286/477/465
f 286/477/465 303/476/464 304/478/466
f 286/477/465 304/478/466 285/479/467
f 285/479/467 304/478/466 305/480/468
f 285/479/467 305/480/468 284/481/469
f 284/481/469 305/480/468 306/482/470
f 284/481/469 306/482/470 283/483/471
f 283/483/471 306/482/470 307/484/472
f 283/483/471 307/484/472 282/485/473
f 282/485/473 307/484/472 308/486/474
f 282/485/473 308/486/474 281/487/475
f 281/487/475 308/486/474 309/488/476
f 281/487/475 309/488/476 280/489/477
f 280/489/477 309/488/476 310/490/478
f 280/489/477 310/490/478 279/491/479
f 279/491/479 310/490/478 311/492/480
f 279/491/479 311/492/480 278/493/481
f 278/493/481 311/492/480 312/494/482
f 278/493/481 312/494/482 277/495/483
f 277/495/483 312/494/482 313/496/484
f 277/495/483 313/496/484 276/497/485
f 276/497/485 313/496/484 314/498/486
f 276/497/485 314/498/486 275/499/487
f 275/499/487 314/498/486 315/500/488
f 275/499/487 315/500/488 274/501/489
f 274/501/489 315/500/488 316/502/490
f 274/501/489 316/502/490 273/503/491
f 273/503/491 316/502/490 317/504/492
f 273/503/491 317/504/492 272/505/493
f 272/505/493 317/504/492 318/506/494
f 272/505/493 318/506/494 271/507/495
f 271/507/495 318/506/494 319/508/496
f 271/507/495 319/508/496 270/509/497
f 270/509/497 319/508/496 320/510/498
f 270/509/497 320/510/498 269/511/499
f 269/511/499 320/510/498 321/512/500
f 269/511/499 321/512/500 268/513/501
f 268/513/501 321/512/500 322/514/502
f 268/513/501 322/514/502 267/515/503
f 267/515/503 322/514/502 323/516/504
f 267/515/503 323/516/504 266/517/505
f 266/517/505 323/516/504 324/518/506
f 266/517/505 324/518/506 265/519/507
f 265/519/507 324/518/506 325/520/508
f 265/519/507 325/520/508 264/521/509
f 264/521/509 325/520/508 326/522/510
f 264/521/509 326/522/510 263/523/511
f 263/523/511 326/522/510 327/524/512
f 263/523/511 327/524/512 262/525/513
f 262/525/513 327/524/512 328/526/514
f 262/525/513 328/526/514 261/527/515
f 261/527/515 328/526/514 329/528/516
f 261/527/515 329/528/516 260/529/517
f 260/529/517 329/528/516 330/530/518
f 260/529/517 330/530/518 259/531/519
f 259/531/519 330/530/518 331/532/520
f 259/531/519 331/532/520 258/533/521
f 258/533/521 331/532/520 332/534/522
f 258/533/521 332/534/522 257/535/523
f 257/535/523 332/534/522 333/536/524
f 257/535/523 333/536/524 256/537/525
f 256/537/525 333/536/524 334/538/526
f 256/537/525 334/538/526 255/539/527
f 255/539/527 334/538/526 335/540/528
f 255/539/527 335/540/528 254/455/445
f 254/455/445 335/540/528 336/456/446
f 222/541/529 254/542/530 193/543/531
f 193/543/531 254/542/530 253/544/532
f 193/543/531 253/544/532 294/545/533
f 254/542/530 222/541/529 255/546/534
f 255/546/534 222/541/529 221/547/535
f 255/546/534 221/547/535 256/548/536
f 256/548/536 221/547/535 220/549/537
f 256/548/536 220/549/537 257/550/538
f 257/550/538 220/549/537 258/551/539
f 258/551/539 220/549/537 219/552/540
f 258/551/539 219/552/540 259/553/541
f 259/553/541 219/552/540 218/554/542
f 259/553/541 218/554/542 260/555/543
f 260/555/543 218/554/542 261/556/544
f 261/556/544 218/554/542 217/557/545
f 261/556/544 217/557/545 262/558/546
f 262/558/546 217/557/545 216/559/547
f 262/558/546 216/559/547 263/560/548
f 263/560/548 216/559/547 215/561/549
f 263/560/548 215/561/549 264/562/550
f 264/562/550 215/561/549 265/563/551
f 265/563/551 215/561/549 214/564/552
f 265/563/551 214/564/552 266/565/553
f 266/565/553 214/564/552 213/566/554
f 266/565/553 213/566/554 267/567/555
f 267/567/555 213/566/554 268/568/556
f 268/568/556 213/566/554 212/569/557
f 268/568/556 212/569/557 269/570/558
f 269/570/558 212/569/557 211/571/559
f 269/570/558 211/571/559 270/572/560
f 270/572/560 211/571/559 271/573/561
f 271/573/561 211/571/559 210/574/562
f 271/573/561 210/574/562 272/575/563
f 272/575/563 210/574/562 209/576/564
f 272/575/563 209/576/564 273/577/565
f 273/577/565 209/576/564 208/578/566
f 273/577/565 208/578/566 274/579/567
f 274/579/567 208/578/566 275/580/568
f 275/580/568 208/578/566 207/581/569
f 275/580/568 207/581/569 276/582/570
f 276/582/570 207/581/569 206/583/571
f 276/582/570 206/583/571 277/584/572
f 277/584/572 206/583/571 205/585/573
f 277/584/572 205/585/573 278/586/574
f 278/586/574 205/585/573 279/587/575
f 279/587/575 205/585/573 204/588/576
f 279/587/575 204/588/576 280/589/577
f 280/589/577 204/588/576 203/590/578
f 280/589/577 203/590/578 281/591/579
f 281/591/579 203/590/578 282/592/580
f 282/592/580 203/590/578 202/593/581
f 282/592/580 202/593/581 283/594/582
f 283/594/582 202/593/581 201/595/583
f 283/594/582 201/595/583 284/596/584
f 284/596/584 201/595/583 200/597/585
f 284/596/584 200/597/585 285/598/586
f 285/598/586 200/597/585 286/599/587
f 286/599/587 200/597/585 199/600/588
f 286/599/587 199/600/588 287/601/589
f 287/601/589 199/600/588 198/602/590
f 287/601/589 198/602/590 288/603/591
f 288/603/591 198/602/590 289/604/592
f 289/604/592 198/602/590 197/605/593
f 289/604/592 197/605/593 290/606/594
f 290/606/594 197/605/593 196/607/595
f 290/606/594 196/607/595 291/608/596
f 291/608/596 196/607/595 292/609/597
f 292/609/597 196/607/595 195/610/598
f 292/609/597 195/610/598 293/611/599
f 293/611/599 195/610/598 194/612/600
f 293/611/599 194/612/600 294/545/533
f 294/545/533 194/612/600 193/543/531
f 252/613/601 296/614/602 223/615/603
f 223/615/603 296/614/602 295/616/604
f 223/615/603 295/616/604 336/617/605
f 296/614/602 252/613/601 297/618/606
f 297/618/606 252/613/601 251/619/607
f 297/618/606 251/619/607 298/620/608
f 298/620/608 251/619/607 250/621/609
f 298/620/608 250/621/609 299/622/610
f 299/622/610 250/621/609 300/623/611
f 300/623/611 250/621/609 249/624/612
f 300/623/611 249/624/612 301/625/613
f 301/625/613 249/624/612 248/626/614
f 301/625/613 248/626/614 302/627/615
f 302/627/615 248/626/614 303/628/616
f 303/628/616 248/626/614 247/629/617
f 303/628/616 247/629/617 304/630/618
f 304/630/618 247/629/617 246/631/619
f 304/630/618 246/631/619 305/632/620
f 305/632/620 246/631/619 245/633/621
f 305/632/620 245/633/621 306/634/622
f 306/634/622 245/633/621 307/635/623
f 307/635/623 245/633/621 244/636/624
f 307/635/623 244/636/624 308/637/625
f 308/637/625 244/636/624 243/638/626
f 308/637/625 243/638/626 309/639/627
f 309/639/627 243/638/626 310/640/628
f 310/640/628 243/638/626 242/641/629
f 310/640/628 242/641/629 311/642/630
f 311/642/630 242/641/629 241/643/631
f 311/642/630 241/643/631 312/644/632
f 312/644/632 241/643/631 313/645/633
f 313/645/633 241/643/631 240/646/634
f 313/645/633 240/646/634 314/647/635
f 314/647/635 240/646/634 239/648/636
f 314/647/635 239/648/636 315/649/637
f 315/649/637 239/648/636 238/650/638
f 315/649/637 238/650/638 316/651/639
f 316/651/639 238/650/638 317/652/640
f 317/652/640 238/650/638 237/653/641
f 317/652/640 237/653/641 318/654/642
f 318/654/642 237/653/641 236/655/643
f 318/654/642 236/655/643 319/656/644
f 319/656/644 236/655/643 235/657/645
f 319/656/644 235/657/645 320/658/646
f 320/658/646 235/657/645 321/659/647
f 321/659/647 235/657/645 234/660/648
f 321/659/647 234/660/648 322/661/649
f 322/661/649 234/660/648 233/662/650
f 322/661/649 233/662/650 323/663/651
f 323/663/651 233/662/650 324/664/652
f 324/664/652 233/662/650 232/665/653
f 324/664/652 232/665/653 325/666/654
f 325/666/654 232/665/653 231/667/655
f 325/666/654 231/667/655 326/668/656
f 326/668/656 231/667/655 230/669/657
f 326/668/656 230/669/657 327/670/658
f 327/670/658 230/669/657 328/671/659
f 328/671/659 230/669/657 229/672/660
f 328/671/659 229/672/660 329/673/661
f 329/673/661 229/672/660 228/674/662
f 329/673/661 228/674/662 330/675/663
f 330/675/663 228/674/662 331/676/664
f 331/676/664 228/674/662 227/677/665
f 331/676/664 227/677/665 332/678/666
f 332/678/666 227/677/665 226/679/667
f 332/678/666 226/679/667 333/680/668
f 333/680/668 226/679/667 334/681/669
f 334/681/669 226/679/667 225/682/670
f 334/681/669 225/682/670 335/683/671
f 335/683/671 225/682/670 224/684/672
f 335/683/671 224/684/672 336/617/605
f 336/617/605 224/684/672 223/615/603

g Body2

v 128.000000 13.000000 27.000000
v 128.000000 12.584177 26.956295
v 128.000000 12.186527 26.827091
v 128.000000 11.824430 26.618034
v 128.000000 11.513711 26.338261
v 128.000000 11.267949 26.000000
v 128.000000 11.097887 25.618034
v 128.000000 11.010956 25.209057
v 128.000000 11.010956 24.790943
v 128.000000 11.097887 24.381966
v 128.000000 11.267949 24.000000
v 128.000000 11.513711 23.661739
v 128.000000 11.824430 23.381966
v 128.000000 12.186527 23.172909
v 128.000000 12.584177 23.043705
v 128.000000 13.000000 23.000000
v 128.000000 13.415824 23.043705
v 128.000000 13.813473 23.172909
v 128.000000 14.175571 23.381966
v 128.000000 14.486290 23.661739
v 128.000000 14.732051 24.000000
v 128.000000 14.902113 24.381966
v 128.000000 14.989044 24.790943
v 128.000000 14.989044 25.209057
v 128.000000 14.902113 25.618034
v 128.000000 14.732051 26.000000
v 128.000000 14.486290 26.338261
v 128.000000 14.175571 26.618034
v 128.000000 13.813473 26.827091
v 128.000000 13.415824 26.956295
v 126.000000 13.000000 27.000000
v 126.000000 13.415824 26.956295
v 126.000000 13.813473 26.827091
v 126.000000 14.175571 26.618034
v 126.000000 14.486290 26.338261
v 126.000000 14.732051 26.000000
v 126.000000 14.902113 25.618034
v 126.000000 14.989044 25.209057
v 126.000000 14.989044 24.790943
v 126.000000 14.902113 24.381966
v 126.000000 14.732051 24.000000
v 126.000000 14.486290 23.661739
v 126.000000 14.175571 23.381966
v 126.000000 13.813473 23.172909
v 126.000000 13.415824 23.043705
v 126.000000 13.000000 23.000000
v 126.000000 12.584177 23.043705
v 126.000000 12.186527 23.172909
v 126.000000 11.824430 23.381966
v 126.000000 11.513711 23.661739
v 126.000000 11.267949 24.000000
v 126.000000 11.097887 24.381966
v 126.000000 11.010956 24.790943
v 126.000000 11.010956 25.209057
v 126.000000 11.097887 25.618034
v 126.000000 11.267949 26.000000
v 126.000000 11.513711 26.338261
v 126.000000 11.824430 26.618034
v 126.000000 12.186527 26.827091
v 126.000000 12.584177 26.956295
v 128.000000 13.000000 29.000000
v 128.000000 13.596169 28.955323
v 128.000000 14.179021 28.822291
v 128.000000 14.735535 28.603875
v 128.000000 15.253280 28.304955
v 128.000000 15.720691 27.932207
v 128.000000 16.127326 27.493959
v 128.000000 16.464102 27.000000
v 128.000000 16.723495 26.461364
v 128.000000 16.899712 25.890084
v 128.000000 16.988815 25.298920
v 128.000000 16.988815 24.701080
v 128.000000 16.899712 24.109916
v 128.000000 16.723495 23.538636
v 128.000000 16.464102 23.000000
v 128.000000 16.127326 22.506041
v 128.000000 15.720691 22.067793
v 128.000000 15.253280 21.695045
v 128.000000 14.735535 21.396125
v 128.000000 14.179021 21.177709
v 128.000000 13.596169 21.044677
v 128.000000 13.000000 21.000000
v 128.000000 12.403831 21.044677
v 128.000000 11.820979 21.177709
v 128.000000 11.264465 21.396125
v 128.000000 10.746720 21.695045
v 128.000000 10.279309 22.067793
v 128.000000 9.872674 22.506041
v 128.000000 9.535899 23.000000
v 128.000000 9.276505 23.538636
v 128.000000 9.100289 24.109916
v 128.000000 9.011185 24.701080
v 128.000000 9.011185 25.298920
v 128.000000 9.100289 25.890084
v 128.000000 9.276505 26.461364
v 128.000000 9.535899 27.000000
v 128.000000 9.872674 27.493959
v 128.000000 10.279309 27.932207
v 128.000000 10.746720 28.304955
v 128.000000 11.264465 28.603875
v 128.000000 11.820979 28.822291
v 128.000000 12.403831 28.955323
v 126.000000 13.000000 29.000000
v 126.000000 12.403831 28.955323
v 126.000000 11.820979 28.822291
v 126.000000 11.264465 28.603875
v 126.000000 10.746720 28.304955
v 126.000000 10.279309 27.932207
v 126.000000 9.872674 27.493959
v 126.000000 9.535899 27.000000
v 126.000000 9.276505 26.461364
v 126.000000 9.100289 25.890084
v 126.000000 9.011185 25.298920
v 126.000000 9.011185 24.701080
v 126.000000 9.100289 24.109916
v 126.000000 9.276505 23.538636
v 126.000000 9.535899 23.000000
v 126.000000 9.872674 22.506041
v 126.000000 10.279309 22.067793
v 126.000000 10.746720 21.695045
v 126.000000 11.264465 21.396125
v 126.000000 11.820979 21.177709
v 126.000000 12.403831 21.044677
v 126.000000 13.000000 21.000000
v 126.000000 13.596169 21.044677
v 126.000000 14.179021 21.177709
v 126.000000 14.735535 21.396125
v 126.000000 15.253280 21.695045
v 126.000000 15.720691 22.067793
v 126.000000 16.127326 22.506041
v 126.000000 16.464102 23.000000
v 126.000000 16.723495 23.538636
v 126.000000 16.899712 24.109916
v 126.000000 16.988815 24.701080
v 126.000000 16.988815 25.298920
v 126.000000 16.899712 25.890084
v 126.000000 16.723495 26.461364
v 126.000000 16.464102 27.000000
v 126.000000 16.127326 27.493959
v 126.000000 15.720691 27.932207
v 126.000000 15.253280 28.304955
v 126.000000 14.735535 28.603875
v 126.000000 14.179021 28.822291
v 126.000000 13.596169 28.955323
vt 0.200000 -0.586431 0.000000
vt -0.000000 -0.586431 0.000000
vt 0.200000 -0.628319 0.000000
vt 0.000000 -0.628319 0.000000
vt 0.200000 0.628319 0.000000
vt 0.000000 0.628319 0.000000
vt 0.200000 0.586431 0.000000
vt -0.000000 0.586431 0.000000
vt 0.200000 0.544543 0.000000
vt -0.000000 0.544543 0.000000
vt 0.200000 0.502655 0.000000
vt -0.000000 0.502655 0.000000
vt 0.200000 0.460767 0.000000
vt -0.000000 0.460767 0.000000
vt 0.200000 0.418879 0.000000
vt -0.000000 0.418879 0.000000
vt 0.200000 0.376991 0.000000
vt 0.000000 0.376991 0.000000
vt 0.200000 0.335103 0.000000
vt -0.000000 0.335103 0.000000
vt 0.200000 0.293215 0.000000
vt -0.000000 0.293215 0.000000
vt 0.200000 0.251327 0.000000
vt -0.000000 0.251327 0.000000
vt 0.200000 0.209440 0.000000
vt -0.000000 0.209440 0.000000
vt 0.200000 0.167552 0.000000
vt -0.000000 0.167552 0.000000
vt 0.200000 0.125664 0.000000
vt -0.000000 0.125664 0.000000
vt 0.200000 0.083776 0.000000
vt 0.000000 0.083776 0.000000
vt 0.200000 0.041888 0.000000
vt -0.000000 0.041888 0.000000
vt 0.200000 0.000000 0.000000
vt 0.000000 0.000000 0.000000
vt 0.200000 -0.041888 0.000000
vt -0.000000 -0.041888 0.000000
vt 0.200000 -0.083776 0.000000
vt 0.000000 -0.083776 0.000000
vt 0.200000 -0.125664 0.000000
vt -0.000000 -0.125664 0.000000
vt 0.200000 -0.167552 0.000000
vt -0.000000 -0.167552 0.000000
vt 0.200000 -0.209440 0.000000
vt -0.000000 -0.209440 0.000000
vt 0.200000 -0.251327 0.000000
vt -0.000000 -0.251327 0.000000
vt 0.200000 -0.293215 0.000000
vt -0.000000 -0.293215 0.000000
vt 0.200000 -0.335103 0.000000
vt -0.000000 -0.335103 0.000000
vt 0.200000 -0.376991 0.000000
vt 0.000000 -0.376991 0.000000
vt 0.200000 -0.418879 0.000000
vt -0.000000 -0.418879 0.000000
vt 0.200000 -0.460767 0.000000
vt -0.000000 -0.460767 0.000000
vt 0.200000 -0.502655 0.000000
vt -0.000000 -0.502655 0.000000
vt 0.200000 -0.544543 0.000000
vt -0.000000 -0.544543 0.000000
vt -0.200000 1.196797 0.000000
vt -0.000000 1.196797 0.000000
vt -0.200000 1.256637 0.000000
vt -0.000000 1.256637 0.000000
vt -0.200000 -1.256637 0.000000
vt -0.000000 -1.256637 0.000000
vt -0.200000 -1.196797 0.000000
vt -0.000000 -1.196797 0.000000
vt -0.200000 -1.136957 0.000000
vt -0.000000 -1.136957 0.000000
vt -0.200000 -1.077117 0.000000
vt -0.000000 -1.077117 0.000000
vt -0.200000 -1.017278 0.000000
vt -0.000000 -1.017278 0.000000
vt -0.200000 -0.957438 0.000000
vt -0.000000 -0.957438 0.000000
vt -0.200000 -0.897598 0.000000
vt -0.000000 -0.897598 0.000000
vt -0.200000 -0.837758 0.000000
vt -0.000000 -0.837758 0.000000
vt -0.200000 -0.777918 0.000000
vt -0.000000 -0.777918 0.000000
vt -0.200000 -0.718078 0.000000
vt -0.000000 -0.718078 0.000000
vt -0.200000 -0.658238 0.000000
vt -0.000000 -0.658238 0.000000
vt -0.200000 -0.598399 0.000000
vt -0.000000 -0.598399 0.000000
vt -0.200000 -0.538559 0.000000
vt -0.000000 -0.538559 0.000000
vt -0.200000 -0.478719 0.000000
vt -0.000000 -0.478719 0.000000
vt -0.200000 -0.418879 0.000000
vt -0.000000 -0.418879 0.000000
vt -0.200000 -0.359039 0.000000
vt -0.000000 -0.359039 0.000000
vt -0.200000 -0.299199 0.000000
vt -0.000000 -0.299199 0.000000
vt -0.200000 -0.239359 0.000000
vt -0.000000 -0.239359 0.000000
vt -0.200000 -0.179520 0.000000
vt -0.000000 -0.179520 0.000000
vt -0.200000 -0.119680 0.000000
vt -0.000000 -0.119680 0.000000
vt -0.200000 -0.059840 0.000000
vt -0.000000 -0.059840 0.000000
vt -0.200000 0.000000 0.000000
vt -0.000000 0.000000 0.000000
vt -0.200000 0.059840 0.000000
vt -0.000000 0.059840 0.000000
vt -0.200000 0.119680 0.000000
vt -0.000000 0.119680 0.000000
vt -0.200000 0.179520 0.000000
vt -0.000000 0.179520 0.000000
vt -0.200000 0.239359 0.000000
vt -0.000000 0.239359 0.000000
vt -0.200000 0.299199 0.000000
vt -0.000000 0.299199 0.000000
vt -0.200000 0.359039 0.000000
vt -0.000000 0.359039 0.000000
vt -0.200000 0.418879 0.000000
vt -0.000000 0.418879 0.000000
vt -0.200000 0.478719 0.000000
vt -0.000000 0.478719 0.000000
vt -0.200000 0.538559 0.000000
vt -0.000000 0.538559 0.000000
vt -0.200000 0.598399 0.000000
vt -0.000000 0.598399 0.000000
vt -0.200000 0.658238 0.000000
vt -0.000000 0.658238 0.000000
vt -0.200000 0.718078 0.000000
vt -0.000000 0.718078 0.000000
vt -0.200000 0.777918 0.000000
vt -0.000000 0.777918 0.000000
vt -0.200000 0.837758 0.000000
vt -0.000000 0.837758 0.000000
vt -0.200000 0.897598 0.000000
vt -0.000000 0.897598 0.000000
vt -0.200000 0.957438 0.000000
vt -0.000000 0.957438 0.000000
vt -0.200000 1.017278 0.000000
vt -0.000000 1.017278 0.000000
vt -0.200000 1.077117 0.000000
vt -0.000000 1.077117 0.000000
vt -0.200000 1.136957 0.000000
vt -0.000000 1.136957 0.000000
vt -0.195630 0.041582 0.000000
vt -0.395532 0.059617 0.000000
vt -0.200000 0.000000 0.000000
vt -0.400000 0.000000 0.000000
vt -0.395532 -0.059617 0.000000
vt -0.382229 0.117902 0.000000
vt -0.182709 0.081347 0.000000
vt -0.360388 0.173553 0.000000
vt -0.161803 0.117557 0.000000
vt -0.330496 0.225328 0.000000
vt -0.293221 0.272069 0.000000
vt -0.133826 0.148629 0.000000
vt -0.249396 0.312733 0.000000
vt -0.100000 0.173205 0.000000
vt -0.200000 0.346410 0.000000
vt -0.146136 0.372349 0.000000
vt -0.061803 0.190211 0.000000
vt -0.089008 0.389971 0.000000
vt -0.020906 0.198904 0.000000
vt -0.029892 0.398882 0.000000
vt 0.020906 0.198904 0.000000
vt 0.029892 0.398882 0.000000
vt 0.089008 0.389971 0.000000
vt 0.061803 0.190211 0.000000
vt 0.146136 0.372349 0.000000
vt 0.100000 0.173205 0.000000
vt 0.200000 0.346410 0.000000
vt 0.249396 0.312733 0.000000
vt 0.133826 0.148629 0.000000
vt 0.293221 0.272069 0.000000
vt 0.161803 0.117557 0.000000
vt 0.330496 0.225328 0.000000
vt 0.360388 0.173553 0.000000
vt 0.182709 0.081347 0.000000
vt 0.382229 0.117902 0.000000
vt 0.195630 0.041582 0.000000
vt 0.395532 0.059617 0.000000
vt 0.200000 0.000000 0.000000
vt 0.400000 0.000000 0.000000
vt 0.395532 -0.059617 0.000000
vt 0.195630 -0.041582 0.000000
vt 0.382229 -0.117902 0.000000
vt 0.182709 -0.081347 0.000000
vt 0.360388 -0.173553 0.000000
vt 0.161803 -0.117557 0.000000
vt 0.330496 -0.225328 0.000000
vt 0.293221 -0.272069 0.000000
vt 0.133826 -0.148629 0.000000
vt 0.249396 -0.312733 0.000000
vt 0.100000 -0.173205 0.000000
vt 0.200000 -0.346410 0.000000
vt 0.146136 -0.372349 0.000000
vt 0.061803 -0.190211 0.000000
vt 0.089008 -0.389971 0.000000
vt 0.020906 -0.198904 0.000000
vt 0.029892 -0.398882 0.000000
vt -0.020906 -0.198904 0.000000
vt -0.029892 -0.398882 0.000000
vt -0.089008 -0.389971 0.000000
vt -0.061803 -0.190211 0.000000
vt -0.146136 -0.372349 0.000000
vt -0.100000 -0.173205 0.000000
vt -0.200000 -0.346410 0.000000
vt -0.249396 -0.312733 0.000000
vt -0.133826 -0.148629 0.000000
vt -0.293221 -0.272069 0.000000
vt -0.161803 -0.117557 0.000000
vt -0.330496 -0.225328 0.000000
vt -0.360388 -0.173553 0.000000
vt -0.182709 -0.081347 0.000000
vt -0.382229 -0.117902 0.000000
vt -0.195630 -0.041582 0.000000
vt 0.195630 -0.041582 0.000000
vt 0.395532 -0.059617 0.000000
vt 0.200000 0.000000 0.000000
vt 0.400000 0.000000 0.000000
vt 0.395532 0.059617 0.000000
vt 0.382229 -0.117902 0.000000
vt 0.182709 -0.081347 0.000000
vt 0.360388 -0.173553 0.000000
vt 0.161803 -0.117557 0.000000
vt 0.330496 -0.225328 0.000000
vt 0.293221 -0.272069 0.000000
vt 0.133826 -0.148629 0.000000
vt 0.249396 -0.312733 0.000000
vt 0.100000 -0.173205 0.000000
vt 0.200000 -0.346410 0.000000
vt 0.146136 -0.372349 0.000000
vt 0.061803 -0.190211 0.000000
vt 0.089008 -0.389971 0.000000
vt 0.020906 -0.198904 0.000000
vt 0.029892 -0.398882 0.000000
vt -0.020906 -0.198904 0.000000
vt -0.029892 -0.398882 0.000000
vt -0.089008 -0.389971 0.000000
vt -0.061803 -0.190211 0.000000
vt -0.146136 -0.372349 0.000000
vt -0.100000 -0.173205 0.000000
vt -0.200000 -0.346410 0.000000
vt -0.249396 -0.312733 0.000000
vt -0.133826 -0.148629 0.000000
vt -0.293221 -0.272069 0.000000
vt -0.161803 -0.117557 0.000000
vt -0.330496 -0.225328 0.000000
vt -0.360388 -0.173553 0.000000
vt -0.182709 -0.081347 0.000000
vt -0.382229 -0.117902 0.000000
vt -0.195630 -0.041582 0.000000
vt -0.395532 -0.059617 0.000000
vt -0.200000 0.000000 0.000000
vt -0.400000 0.000000 0.000000
vt -0.395532 0.059617 0.000000
vt -0.195630 0.041582 0.000000
vt -0.382229 0.117902 0.000000
vt -0.182709 0.081347 0.000000
vt -0.360388 0.173553 0.000000
vt -0.161803 0.117557 0.000000
vt -0.330496 0.225328 0.000000
vt -0.293221 0.272069 0.000000
vt -0.133826 0.148629 0.000000
vt -0.249396 0.312733 0.000000
vt -0.100000 0.173205 0.000000
vt -0.200000 0.346410 0.000000
vt -0.146136 0.372349 0.000000
vt -0.061803 0.190211 0.000000
vt -0.089008 0.389971 0.000000
vt -0.020906 0.198904 0.000000
vt -0.029892 0.398882 0.000000
vt 0.020906 0.198904 0.000000
vt 0.029892 0.398882 0.000000
vt 0.089008 0.389971 0.000000
vt 0.061803 0.190211 0.000000
vt 0.146136 0.372349 0.000000
vt 0.100000 0.173205 0.000000
vt 0.200000 0.346410 0.000000
vt 0.249396 0.312733 0.000000
vt 0.133826 0.148629 0.000000
vt 0.293221 0.272069 0.000000
vt 0.161803 0.117557 0.000000
vt 0.330496 0.225328 0.000000
vt 0.360388 0.173553 0.000000
vt 0.182709 0.081347 0.000000
vt 0.382229 0.117902 0.000000
vt 0.195630 0.041582 0.000000
vn 0.000000 0.020791 -0.097815
vn 0.000000 0.020791 -0.097815
vn 0.000000 0.000000 -0.100000
vn 0.000000 0.000000 -0.100000
vn 0.000000 -0.020791 -0.097815
vn 0.000000 -0.020791 -0.097815
vn 0.000000 -0.040674 -0.091355
vn 0.000000 -0.040674 -0.091355
vn 0.000000 -0.058779 -0.080902
vn 0.000000 -0.058779 -0.080902
vn 0.000000 -0.074314 -0.066913
vn 0.000000 -0.074314 -0.066913
vn 0.000000 -0.086603 -0.050000
vn 0.000000 -0.086603 -0.050000
vn 0.000000 -0.095106 -0.030902
vn 0.000000 -0.095106 -0.030902
vn 0.000000 -0.099452 -0.010453
vn 0.000000 -0.099452 -0.010453
vn 0.000000 -0.099452 0.010453
vn 0.000000 -0.099452 0.010453
vn 0.000000 -0.095106 0.030902
vn 0.000000 -0.095106 0.030902
vn 0.000000 -0.086603 0.050000
vn 0.000000 -0.086603 0.050000
vn 0.000000 -0.074314 0.066913
vn 0.000000 -0.074314 0.066913
vn 0.000000 -0.058779 0.080902
vn 0.000000 -0.058779 0.080902
vn 0.000000 -0.040674 0.091355
vn 0.000000 -0.040674 0.091355
vn 0.000000 -0.020791 0.097815
vn 0.000000 -0.020791 0.097815
vn 0.000000 -0.000000 0.100000
vn 0.000000 -0.000000 0.100000
vn 0.000000 0.020791 0.097815
vn 0.000000 0.020791 0.097815
vn 0.000000 0.040674 0.091355
vn 0.000000 0.040674 0.091355
vn 0.000000 0.058779 0.080902
vn 0.000000 0.058779 0.080902
vn 0.000000 0.074314 0.066913
vn 0.000000 0.074314 0.066913
vn 0.000000 0.086603 0.050000
vn 0.000000 0.086603 0.050000
vn 0.000000 0.095106 0.030902
vn 0.000000 0.095106 0.030902
vn 0.000000 0.099452 0.010453
vn 0.000000 0.099452 0.010453
vn 0.000000 0.099452 -0.010453
vn 0.000000 0.099452 -0.010453
vn 0.000000 0.095106 -0.030902
vn 0.000000 0.095106 -0.030902
vn 0.000000 0.086603 -0.050000
vn 0.000000 0.086603 -0.050000
vn 0.000000 0.074314 -0.066913
vn 0.000000 0.074314 -0.066913
vn 0.000000 0.058779 -0.080902
vn 0.000000 0.058779 -0.080902
vn 0.000000 0.040674 -0.091355
vn 0.000000 0.040674 -0.091355
vn 0.000000 0.014904 0.098883
vn 0.000000 0.014904 0.098883
vn 0.000000 0.000000 0.100000
vn 0.000000 0.000000 0.100000
vn 0.000000 -0.014904 0.098883
vn 0.000000 -0.014904 0.098883
vn 0.000000 -0.029476 0.095557
vn 0.000000 -0.029476 0.095557
vn 0.000000 -0.043388 0.090097
vn 0.000000 -0.043388 0.090097
vn 0.000000 -0.056332 0.082624
vn 0.000000 -0.056332 0.082624
vn 0.000000 -0.068017 0.073305
vn 0.000000 -0.068017 0.073305
vn 0.000000 -0.078183 0.062349
vn 0.000000 -0.078183 0.062349
vn 0.000000 -0.086603 0.050000
vn 0.000000 -0.086603 0.050000
vn 0.000000 -0.093087 0.036534
vn 0.000000 -0.093087 0.036534
vn 0.000000 -0.097493 0.022252
vn 0.000000 -0.097493 0.022252
vn 0.000000 -0.099720 0.007473
vn 0.000000 -0.099720 0.007473
vn 0.000000 -0.099720 -0.007473
vn 0.000000 -0.099720 -0.007473
vn 0.000000 -0.097493 -0.022252
vn 0.000000 -0.097493 -0.022252
vn 0.000000 -0.093087 -0.036534
vn 0.000000 -0.093087 -0.036534
vn 0.000000 -0.086603 -0.050000
vn 0.000000 -0.086603 -0.050000
vn 0.000000 -0.078183 -0.062349
vn 0.000000 -0.078183 -0.062349
vn 0.000000 -0.068017 -0.073305
vn 0.000000 -0.068017 -0.073305
vn 0.000000 -0.056332 -0.082624
vn 0.000000 -0.056332 -0.082624
vn 0.000000 -0.043388 -0.090097
vn 0.000000 -0.043388 -0.090097
vn 0.000000 -0.029476 -0.095557
vn 0.000000 -0.029476 -0.095557
vn 0.000000 -0.014904 -0.098883
vn 0.000000 -0.014904 -0.098883
vn -0.000000 0.000000 -0.100000
vn -0.000000 0.000000 -0.100000
vn -0.000000 0.014904 -0.098883
vn -0.000000 0.014904 -0.098883
vn -0.000000 0.029476 -0.095557
vn -0.000000 0.029476 -0.095557
vn -0.000000 0.043388 -0.090097
vn -0.000000 0.043388 -0.090097
vn -0.000000 0.056332 -0.082624
vn -0.000000 0.056332 -0.082624
vn -0.000000 0.068017 -0.073305
vn -0.000000 0.068017 -0.073305
vn -0.000000 0.078183 -0.062349
vn -0.000000 0.078183 -0.062349
vn -0.000000 0.086603 -0.050000
vn -0.000000 0.086603 -0.050000
vn -0.000000 0.093087 -0.036534
vn -0.000000 0.093087 -0.036534
vn -0.000000 0.097493 -0.022252
vn -0.000000 0.097493 -0.022252
vn -0.000000 0.099720 -0.007473
vn -0.000000 0.099720 -0.007473
vn 0.000000 0.099720 0.007473
vn 0.000000 0.099720 0.007473
vn 0.000000 0.097493 0.022252
vn 0.000000 0.097493 0.022252
vn 0.000000 0.093087 0.036534
vn 0.000000 0.093087 0.036534
vn 0.000000 0.086603 0.050000
vn 0.000000 0.086603 0.050000
vn 0.000000 0.078183 0.062349
vn 0.000000 0.078183 0.062349
vn 0.000000 0.068017 0.073305
vn 0.000000 0.068017 0.073305
vn 0.000000 0.056332 0.082624
vn 0.000000 0.056332 0.082624
vn 0.000000 0.043388 0.090097
vn 0.000000 0.043388 0.090097
vn 0.000000 0.029476 0.095557
vn 0.000000 0.029476 0.095557
vn 0.100000 0.000000 0.000000
vn 0.100000 0.000000 0.000000
vn 0.100000 0.000000 0.000000
vn 0.100000 0.000000 0.000000
vn 0.100000 0.000000 0.000000
vn 0.100000 0.000000 0.000000
vn 0.100000 0.000000 0.000000
vn 0.100000 0.000000 0.000000
vn 0.100000 0.000000 0.000000
vn 0.100000 0.000000 0.000000
vn 0.100000 0.000000 0.000000
vn 0.100000 0.000000 0.000000
vn 0.100000 0.000000 0.000000
vn 0.100000 0.000000 0.000000
vn 0.100000 0.000000 0.000000
vn 0.100000 0.000000 0.000000
vn 0.100000 0.000000 0.000000
vn 0.100000 0.000000 0.000000
vn 0.100000 0.000000 0.000000
vn 0.100000 0.000000 0.000000
vn 0.100000 0.000000 0.000000
vn 0.100000 0.000000 0.000000
vn 0.100000 0.000000 0.000000
vn 0.100000 0.000000 0.000000
vn 0.100000 0.000000 0.000000
vn 0.100000 0.000000 0.000000
vn 0.100000 0.000000 0.000000
vn 0.100000 0.000000 0.000000
vn 0.100000 0.000000 0.000000
vn 0.100000 0.000000 0.000000
vn 0.100000 0.000000 0.000000
vn 0.100000 0.000000 0.000000
vn 0.100000 0.000000 0.000000
vn 0.100000 0.000000 0.000000
vn 0.100000 0.000000 0.000000
vn 0.100000 0.000000 0.000000
vn 0.100000 0.000000 0.000000
vn 0.100000 0.000000 0.000000
vn 0.100000 0.000000 0.000000
vn 0.100000 0.000000 0.000000
vn 0.100000 0.000000 0.000000
vn 0.100000 0.000000 0.000000
vn 0.100000 0.000000 0.000000
vn 0.100000 0.000000 0.000000
vn 0.100000 0.000000 0.000000
vn 0.100000 0.000000 0.000000
vn 0.100000 0.000000 0.000000
vn 0.100000 0.000000 0.000000
vn 0.100000 0.000000 0.000000
vn 0.100000 0.000000 0.000000
vn 0.100000 0.000000 0.000000
vn 0.100000 0.000000 0.000000
vn 0.100000 0.000000 0.000000
vn 0.100000 0.000000 0.000000
vn 0.100000 0.000000 0.000000
vn 0.100000 0.000000 0.000000
vn 0.100000 0.000000 0.000000
vn 0.100000 0.000000 0.000000
vn 0.100000 0.000000 0.000000
vn 0.100000 0.000000 0.000000
vn 0.100000 0.000000 0.000000
vn 0.100000 0.000000 0.000000
vn 0.100000 0.000000 0.000000
vn 0.100000 0.000000 0.000000
vn 0.100000 0.000000 0.000000
vn 0.100000 0.000000 0.000000
vn 0.100000 0.000000 0.000000
vn 0.100000 0.000000 0.000000
vn 0.100000 0.000000 0.000000
vn 0.100000 0.000000 0.000000
vn 0.100000 0.000000 0.000000
vn 0.100000 0.000000 0.000000
vn -0.100000 0.000000 0.000000
vn -0.100000 0.000000 0.000000
vn -0.100000 0.000000 0.000000
vn -0.100000 0.000000 0.000000
vn -0.100000 0.000000 0.000000
vn -0.100000 0.000000 0.000000
vn -0.100000 0.000000 0.000000
vn -0.100000 0.000000 0.000000
vn -0.100000 0.000000 0.000000
vn -0.100000 0.000000 0.000000
vn -0.100000 0.000000 0.000000
vn -0.100000 0.000000 0.000000
vn -0.100000 0.000000 0.000000
vn -0.100000 0.000000 0.000000
vn -0.100000 0.000000 0.000000
vn -0.100000 0.000000 0.000000
vn -0.100000 0.000000 0.000000
vn -0.100000 0.000000 0.000000
vn -0.100000 0.000000 0.000000
vn -0.100000 0.000000 0.000000
vn -0.100000 0.000000 0.000000
vn -0.100000 0.000000 0.000000
vn -0.100000 0.000000 0.000000
vn -0.100000 0.000000 0.000000
vn -0.100000 0.000000 0.000000
vn -0.100000 0.000000 0.000000
vn -0.100000 0.000000 0.000000
vn -0.100000 0.000000 0.000000
vn -0.100000 0.000000 0.000000
vn -0.100000 0.000000 0.000000
vn -0.100000 0.000000 0.000000
vn -0.100000 0.000000 0.000000
vn -0.100000 0.000000 0.000000
vn -0.100000 0.000000 0.000000
vn -0.100000 0.000000 0.000000
vn -0.100000 0.000000 0.000000
vn -0.100000 0.000000 0.000000
vn -0.100000 0.000000 0.000000
vn -0.100000 0.000000 0.000000
vn -0.100000 0.000000 0.000000
vn -0.100000 0.000000 0.000000
vn -0.100000 0.000000 0.000000
vn -0.100000 0.000000 0.000000
vn -0.100000 0.000000 0.000000
vn -0.100000 0.000000 0.000000
vn -0.100000 0.000000 0.000000
vn -0.100000 0.000000 0.000000
vn -0.100000 0.000000 0.000000
vn -0.100000 0.000000 0.000000
vn -0.100000 0.000000 0.000000
vn -0.100000 0.000000 0.000000
vn -0.100000 0.000000 0.000000
vn -0.100000 0.000000 0.000000
vn -0.100000 0.000000 0.000000
vn -0.100000 0.000000 0.000000
vn -0.100000 0.000000 0.000000
vn -0.100000 0.000000 0.000000
vn -0.100000 0.000000 0.000000
vn -0.100000 0.000000 0.000000
vn -0.100000 0.000000 0.000000
vn -0.100000 0.000000 0.000000
vn -0.100000 0.000000 0.000000
vn -0.100000 0.000000 0.000000
vn -0.100000 0.000000 0.000000
vn -0.100000 0.000000 0.000000
vn -0.100000 0.000000 0.000000
vn -0.100000 0.000000 0.000000
vn -0.100000 0.000000 0.000000
vn -0.100000 0.000000 0.000000
vn -0.100000 0.000000 0.000000
vn -0.100000 0.000000 0.000000
vn -0.100000 0.000000 0.000000
f 338/685/673 396/686/674 337/687/675
f 337/687/675 396/686/674 367/688/676
f 337/689/675 367/690/676 366/691/677
f 366/691/677 367/690/676 368/692/678
f 366/691/677 368/692/678 365/693/679
f 365/693/679 368/692/678 369/694/680
f 365/693/679 369/694/680 364/695/681
f 364/695/681 369/694/680 370/696/682
f 364/695/681 370/696/682 363/697/683
f 363/697/683 370/696/682 371/698/684
f 363/697/683 371/698/684 362/699/685
f 362/699/685 371/698/684 372/700/686
f 362/699/685 372/700/686 361/701/687
f 361/701/687 372/700/686 373/702/688
f 361/701/687 373/702/688 360/703/689
f 360/703/689 373/702/688 374/704/690
f 360/703/689 374/704/690 359/705/691
f 359/705/691 374/704/690 375/706/692
f 359/705/691 375/706/692 358/707/693
f 358/707/693 375/706/692 376/708/694
f 358/707/693 376/708/694 357/709/695
f 357/709/695 376/708/694 377/710/696
f 357/709/695 377/710/696 356/711/697
f 356/711/697 377/710/696 378/712/698
f 356/711/697 378/712/698 355/713/699
f 355/713/699 378/712/698 379/714/700
f 355/713/699 379/714/700 354/715/701
f 354/715/701 379/714/700 380/716/702
f 354/715/701 380/716/702 353/717/703
f 353/717/703 380/716/702 381/718/704
f 353/717/703 381/718/704 352/719/705
f 352/719/705 381/718/704 382/720/706
f 352/719/705 382/720/706 351/721/707
f 351/721/707 382/720/706 383/722/708
f 351/721/707 383/722/708 350/723/709
f 350/723/709 383/722/708 384/724/710
f 350/723/709 384/724/710 349/725/711
f 349/725/711 384/724/710 385/726/712
f 349/725/711 385/726/712 348/727/713
f 348/727/713 385/726/712 386/728/714
f 348/727/713 386/728/714 347/729/715
f 347/729/715 386/728/714 387/730/716
f 347/729/715 387/730/716 346/731/717
f 346/731/717 387/730/716 388/732/718
f 346/731/717 388/732/718 345/733/719
f 345/733/719 388/732/718 389/734/720
f 345/733/719 389/734/720 344/735/721
f 344/735/721 389/734/720 390/736/722
f 344/735/721 390/736/722 343/737/723
f 343/737/723 390/736/722 391/738/724
f 343/737/723 391/738/724 342/739/725
f 342/739/725 391/738/724 392/740/726
f 342/739/725 392/740/726 341/741/727
f 341/741/727 392/740/726 393/742/728
f 341/741/727 393/742/728 340/743/729
f 340/743/729 393/742/728 394/744/730
f 340/743/729 394/744/730 339/745/731
f 339/745/731 394/744/730 395/746/732
f 339/745/731 395/746/732 338/685/673
f 338/685/673 395/746/732 396/686/674
f 398/747/733 480/748/734 397/749/735
f 397/749/735 480/748/734 439/750/736
f 397/751/735 439/752/736 438/753/737
f 438/753/737 439/752/736 440/754/738
f 438/753/737 440/754/738 437/755/739
f 437/755/739 440/754/738 441/756/740
f 437/755/739 441/756/740 436/757/741
f 436/757/741 441/756/740 442/758/742
f 436/757/741 442/758/742 435/759/743
f 435/759/743 442/758/742 443/760/744
f 435/759/743 443/760/744 434/761/745
f 434/761/745 443/760/744 444/762/746
f 434/761/745 444/762/746 433/763/747
f 433/763/747 444/762/746 445/764/748
f 433/763/747 445/764/748 432/765/749
f 432/765/749 445/764/748 446/766/750
f 432/765/749 446/766/750 431/767/751
f 431/767/751 446/766/750 447/768/752
f 431/767/751 447/768/752 430/769/753
f 430/769/753 447/768/752 448/770/754
f 430/769/753 448/770/754 429/771/755
f 429/771/755 448/770/754 449/772/756
f 429/771/755 449/772/756 428/773/757
f 428/773/757 449/772/756 450/774/758
f 428/773/757 450/774/758 427/775/759
f 427/775/759 450/774/758 451/776/760
f 427/775/759 451/776/760 426/777/761
f 426/777/761 451/776/760 452/778/762
f 426/777/761 452/778/762 425/779/763
f 425/779/763 452/778/762 453/780/764
f 425/779/763 453/780/764 424/781/765
f 424/781/765 453/780/764 454/782/766
f 424/781/765 454/782/766 423/783/767
f 423/783/767 454/782/766 455/784/768
f 423/783/767 455/784/768 422/785/769
f 422/785/769 455/784/768 456/786/770
f 422/785/769 456/786/770 421/787/771
f 421/787/771 456/786/770 457/788/772
f 421/787/771 457/788/772 420/789/773
f 420/789/773 457/788/772 458/790/774
f 420/789/773 458/790/774 419/791/775
f 419/791/775 458/790/774 459/792/776
f 419/791/775 459/792/776 418/793/777
f 418/793/777 459/792/776 460/794/778
f 418/793/777 460/794/778 417/795/779
f 417/795/779 460/794/778 461/796/780
f 417/795/779 461/796/780 416/797/781
f 416/797/781 461/796/780 462/798/782
f 416/797/781 462/798/782 415/799/783
f 415/799/783 462/798/782 463/800/784
f 415/799/783 463/800/784 414/801/785
f 414/801/785 463/800/784 464/802/786
f 414/801/785 464/802/786 413/803/787
f 413/803/787 464/802/786 465/804/788
f 413/803/787 465/804/788 412/805/789
f 412/805/789 465/804/788 466/806/790
f 412/805/789 466/806/790 411/807/791
f 411/807/791 466/806/790 467/808/792
f 411/807/791 467/808/792 410/809/793
f 410/809/793 467/808/792 468/810/794
f 410/809/793 468/810/794 409/811/795
f 409/811/795 468/810/794 469/812/796
f 409/811/795 469/812/796 408/813/797
f 408/813/797 469/812/796 470/814/798
f 408/813/797 470/814/798 407/815/799
f 407/815/799 470/814/798 471/816/800
f 407/815/799 471/816/800 406/817/801
f 406/817/801 471/816/800 472/818/802
f 406/817/801 472/818/802 405/819/803
f 405/819/803 472/818/802 473/820/804
f 405/819/803 473/820/804 404/821/805
f 404/821/805 473/820/804 474/822/806
f 404/821/805 474/822/806 403/823/807
f 403/823/807 474/822/806 475/824/808
f 403/823/807 475/824/808 402/825/809
f 402/825/809 475/824/808 476/826/810
f 402/825/809 476/826/810 401/827/811
f 401/827/811 476/826/810 477/828/812
f 401/827/811 477/828/812 400/829/813
f 400/829/813 477/828/812 478/830/814
f 400/829/813 478/830/814 399/831/815
f 399/831/815 478/830/814 479/832/816
f 399/831/815 479/832/816 398/747/733
f 398/747/733 479/832/816 480/748/734
f 366/833/817 398/834/818 337/835/819
f 337/835/819 398/834/818 397/836/820
f 337/835/819 397/836/820 438/837/821
f 398/834/818 366/833/817 399/838/822
f 399/838/822 366/833/817 365/839/823
f 399/838/822 365/839/823 400/840/824
f 400/840/824 365/839/823 364/841/825
f 400/840/824 364/841/825 401/842/826
f 401/842/826 364/841/825 402/843/827
f 402/843/827 364/841/825 363/844/828
f 402/843/827 363/844/828 403/845/829
f 403/845/829 363/844/828 362/846/830
f 403/845/829 362/846/830 404/847/831
f 404/847/831 362/846/830 405/848/832
f 405/848/832 362/846/830 361/849/833
f 405/848/832 361/849/833 406/850/834
f 406/850/834 361/849/833 360/851/835
f 406/850/834 360/851/835 407/852/836
f 407/852/836 360/851/835 359/853/837
f 407/852/836 359/853/837 408/854/838
f 408/854/838 359/853/837 409/855/839
f 409/855/839 359/853/837 358/856/840
f 409/855/839 358/856/840 410/857/841
f 410/857/841 358/856/840 357/858/842
f 410/857/841 357/858/842 411/859/843
f 411/859/843 357/858/842 412/860/844
f 412/860/844 357/858/842 356/861/845
f 412/860/844 356/861/845 413/862/846
f 413/862/846 356/861/845 355/863/847
f 413/862/846 355/863/847 414/864/848
f 414/864/848 355/863/847 415/865/849
f 415/865/849 355/863/847 354/866/850
f 415/865/849 354/866/850 416/867/851
f 416/867/851 354/866/850 353/868/852
f 416/867/851 353/868/852 417/869/853
f 417/869/853 353/868/852 352/870/854
f 417/869/853 352/870/854 418/871/855
f 418/871/855 352/870/854 419/872/856
f 419/872/856 352/870/854 351/873/857
f 419/872/856 351/873/857 420/874/858
f 420/874/858 351/873/857 350/875/859
f 420/874/858 350/875/859 421/876/860
f 421/876/860 350/875/859 349/877/861
f 421/876/860 349/877/861 422/878/862
f 422/878/862 349/877/861 423/879/863
f 423/879/863 349/877/861 348/880/864
f 423/879/863 348/880/864 424/881/865
f 424/881/865 348/880/864 347/882/866
f 424/881/865 347/882/866 425/883/867
f 425/883/867 347/882/866 426/884/868
f 426/884/868 347/882/866 346/885/869
f 426/884/868 346/885/869 427/886/870
f 427/886/870 346/885/869 345/887/871
f 427/886/870 345/887/871 428/888/872
f 428/888/872 345/887/871 344/889/873
f 428/888/872 344/889/873 429/890/874
f 429/890/874 344/889/873 430/891/875
f 430/891/875 344/889/873 343/892/876
f 430/891/875 343/892/876 431/893/877
f 431/893/877 343/892/876 342/894/878
f 431/893/877 342/894/878 432/895/879
f 432/895/879 342/894/878 433/896/880
f 433/896/880 342/894/878 341/897/881
f 433/896/880 341/897/881 434/898/882
f 434/898/882 341/897/881 340/899/883
f 434/898/882 340/899/883 435/900/884
f 435/900/884 340/899/883 436/901/885
f 436/901/885 340/899/883 339/902/886
f 436/901/885 339/902/886 437/903/887
f 437/903/887 339/902/886 338/904/888
f 437/903/887 338/904/888 438/837/821
f 438/837/821 338/904/888 337/835/819
f 396/905/889 440/906/890 367/907/891
f 367/907/891 440/906/890 439/908/892
f 367/907/891 439/908/892 480/909/893
f 440/906/890 396/905/889 441/910/894
f 441/910/894 396/905/889 395/911/895
f 441/910/894 395/911/895 442/912/896
f 442/912/896 395/911/895 394/913/897
f 442/912/896 394/913/897 443/914/898
f 443/914/898 394/913/897 444/915/899
f 444/915/899 394/913/897 393/916/900
f 444/915/899 393/916/900 445/917/901
f 445/917/901 393/916/900 392/918/902
f 445/917/901 392/918/902 446/919/903
f 446/919/903 392/918/902 447/920/904
f 447/920/904 392/918/902 391/921/905
f 447/920/904 391/921/905 448/922/906
f 448/922/906 391/921/905 390/923/907
f 448/922/906 390/923/907 449/924/908
f 449/924/908 390/923/907 389/925/909
f 449/924/908 389/925/909 450/926/910
f 450/926/910 389/925/909 451/927/911
f 451/927/911 389/925/909 388/928/912
f 451/927/911 388/928/912 452/929/913
f 452/929/913 388/928/912 387/930/914
f 452/929/913 387/930/914 453/931/915
f 453/931/915 387/930/914 454/932/916
f 454/932/916 387/930/914 386/933/917
f 454/932/916 386/933/917 455/934/918
f 455/934/918 386/933/917 385/935/919
f 455/934/918 385/935/919 456/936/920
f 456/936/920 385/935/919 457/937/921
f 457/937/921 385/935/919 384/938/922
f 457/937/921 384/938/922 458/939/923
f 458/939/923 384/938/922 383/940/924
f 458/939/923 383/940/924 459/941/925
f 459/941/925 383/940/924 382/942/926
f 459/941/925 382/942/926 460/943/927
f 460/943/927 382/942/926 461/944/928
f 461/944/928 382/942/926 381/945/929
f 461/944/928 381/945/929 462/946/930
f 462/946/930 381/945/929 380/947/931
f 462/946/930 380/947/931 463/948/932
f 463/948/932 380/947/931 379/949/933
f 463/948/932 379/949/933 464/950/934
f 464/950/934 379/949/933 465/951/935
f 465/951/935 379/949/933 378/952/936
f 465/951/935 378/952/936 466/953/937
f 466/953/937 378/952/936 377/954/938
f 466/953/937 377/954/938 467/955/939
f 467/955/939 377/954/938 468/956/940
f 468/956/940 377/954/938 376/957/941
f 468/956/940 376/957/941 469/958/942
f 469/958/942 376/957/941 375/959/943
f 469/958/942 375/959/943 470/960/944
f 470/960/944 375/959/943 374/961/945
f 470/960/944 374/961/945 471/962/946
f 471/962/946 374/961/945 472/963/947
f 472/963/947 374/961/945 373/964/948
f 472/963/947 373/964/948 473/965/949
f 473/965/949 373/964/948 372/966/950
f 473/965/949 372/966/950 474/967/951
f 474/967/951 372/966/950 475/968/952
f 475/968/952 372/966/950 371/969/953
f 475/968/952 371/969/953 476/970/954
f 476/970/954 371/969/953 370/971/955
f 476/970/954 370/971/955 477/972/956
f 477/972/956 370/971/955 478/973/957
f 478/973/957 370/971/955 369/974/958
f 478/973/957 369/974/958 479/975/959
f 479/975/959 369/974/958 368/976/960
f 479/975/959 368/976/960 480/909/893
f 480/909/893 368/976/960 367/907/891

g Body1:1

v 91.000001 7.000000 25.000000
v 91.210416 7.000000 26.934734
v 91.831823 7.000000 28.779002
v 92.835164 7.000000 30.446568
v 94.173525 7.000000 31.859459
v 95.784326 7.000000 32.951609
v 97.592246 7.000000 33.671950
v 99.512751 7.000000 33.986801
v 101.456039 7.000000 33.881439
v 103.331245 7.000000 33.360791
v 105.050685 7.000000 32.449201
v 106.533961 7.000000 31.189296
v 107.711716 7.000000 29.639985
v 108.528880 7.000000 27.873714
v 108.947243 7.000000 25.973072
v 108.947243 7.000000 24.026929
v 108.528880 7.000000 22.126287
v 107.711716 7.000000 20.360016
v 106.533961 7.000000 18.810705
v 105.050685 7.000000 17.550799
v 103.331245 7.000000 16.639210
v 101.456039 7.000000 16.118562
v 99.512751 7.000000 16.013200
v 97.592246 7.000000 16.328050
v 95.784326 7.000000 17.048392
v 94.173525 7.000000 18.140542
v 92.835164 7.000000 19.553432
v 91.831823 7.000000 21.220998
v 91.210416 7.000000 23.065266
v 91.000001 5.000000 25.000000
v 91.210416 5.000000 23.065266
v 91.831823 5.000000 21.220998
v 92.835164 5.000000 19.553432
v 94.173525 5.000000 18.140542
v 95.784326 5.000000 17.048392
v 97.592246 5.000000 16.328050
v 99.512751 5.000000 16.013200
v 101.456039 5.000000 16.118562
v 103.331245 5.000000 16.639210
v 105.050685 5.000000 17.550799
v 106.533961 5.000000 18.810705
v 107.711716 5.000000 20.360016
v 108.528880 5.000000 22.126287
v 108.947243 5.000000 24.026929
v 108.947243 5.000000 25.973072
v 108.528880 5.000000 27.873714
v 107.711716 5.000000 29.639985
v 106.533961 5.000000 31.189296
v 105.050685 5.000000 32.449201
v 103.331245 5.000000 33.360791
v 101.456039 5.000000 33.881439
v 99.512751 5.000000 33.986801
v 97.592246 5.000000 33.671950
v 95.784326 5.000000 32.951609
v 94.173525 5.000000 31.859459
v 92.835164 5.000000 30.446568
v 91.831823 5.000000 28.779002
v 91.210416 5.000000 26.934734
v 120.500001 7.000000 45.500001
v 80.500001 7.000000 45.500001
v 80.500001 5.000000 45.500001
v 120.500001 5.000000 45.500001
v 120.500001 7.000000 5.500001
v 120.500001 5.000000 5.500001
v 80.500001 7.000000 5.500001
v 80.500001 5.000000 5.500001
vt 0.200000 -2.632438 0.000000
vt 0.000000 -2.632438 0.000000
vt 0.200000 -2.827433 0.000000
vt 0.000000 -2.827433 0.000000
vt 0.200000 2.827433 0.000000
vt 0.000000 2.827433 0.000000
vt 0.200000 2.632438 0.000000
vt 0.000000 2.632438 0.000000
vt 0.000000 2.437443 0.000000
vt 0.200000 -2.437443 0.000000
vt 0.000000 -2.437443 0.000000
vt 0.200000 -2.242447 0.000000
vt 0.000000 -2.242447 0.000000
vt 0.200000 -2.047452 0.000000
vt 0.000000 -2.047452 0.000000
vt 0.200000 -1.852456 0.000000
vt 0.000000 -1.852456 0.000000
vt 0.200000 -1.657461 0.000000
vt 0.000000 -1.657461 0.000000
vt 0.200000 -1.462466 0.000000
vt 0.000000 -1.462466 0.000000
vt 0.200000 -1.267470 0.000000
vt 0.000000 -1.267470 0.000000
vt 0.200000 -1.072475 0.000000
vt 0.000000 -1.072475 0.000000
vt 0.200000 -0.877479 0.000000
vt 0.000000 -0.877479 0.000000
vt 0.200000 -0.682484 0.000000
vt 0.000000 -0.682484 0.000000
vt 0.200000 -0.487489 0.000000
vt 0.000000 -0.487489 0.000000
vt 0.200000 -0.292493 0.000000
vt 0.000000 -0.292493 0.000000
vt 0.200000 -0.097498 0.000000
vt 0.000000 -0.097498 0.000000
vt 0.200000 0.097498 0.000000
vt 0.000000 0.097498 0.000000
vt 0.200000 0.292493 0.000000
vt 0.000000 0.292493 0.000000
vt 0.200000 0.487489 0.000000
vt 0.000000 0.487489 0.000000
vt 0.200000 0.682484 0.000000
vt 0.000000 0.682484 0.000000
vt 0.200000 0.877479 0.000000
vt 0.000000 0.877479 0.000000
vt 0.200000 1.072475 0.000000
vt 0.000000 1.072475 0.000000
vt 0.200000 1.267470 0.000000
vt 0.000000 1.267470 0.000000
vt 0.200000 1.462466 0.000000
vt 0.000000 1.462466 0.000000
vt 0.200000 1.657461 0.000000
vt 0.000000 1.657461 0.000000
vt 0.200000 1.852456 0.000000
vt 0.000000 1.852456 0.000000
vt 0.200000 2.047452 0.000000
vt 0.000000 2.047452 0.000000
vt 0.200000 2.242447 0.000000
vt 0.000000 2.242447 0.000000
vt 0.200000 2.437443 0.000000
vt -0.000000 0.000000 0.000000
vt 4.000000 0.000000 0.000000
vt 0.000000 0.200000 0.000000
vt 4.000000 0.200000 0.000000
vt 0.000000 0.000000 0.000000
vt 4.000000 0.000000 0.000000
vt 0.000000 0.200000 0.000000
vt 4.000000 0.200000 0.000000
vt 0.000000 0.000000 0.000000
vt 4.000000 0.000000 0.000000
vt 0.000000 0.200000 0.000000
vt 4.000000 0.200000 0.000000
vt -0.000000 0.000000 0.000000
vt 4.000000 0.000000 0.000000
vt 0.000000 0.200000 0.000000
vt 4.000000 0.200000 0.000000
vt -0.928958 0.243473 0.000000
vt -2.000000 2.000000 0.000000
vt -0.950000 0.050000 0.000000
vt -2.000000 -2.000000 0.000000
vt -0.928958 -0.143473 0.000000
vt -0.866818 -0.327900 0.000000
vt -0.766484 -0.494657 0.000000
vt -0.632648 -0.635946 0.000000
vt -0.471568 -0.745161 0.000000
vt -0.290775 -0.817195 0.000000
vt -0.098725 -0.848680 0.000000
vt 2.000000 -2.000000 0.000000
vt 0.095604 -0.838144 0.000000
vt 0.283124 -0.786079 0.000000
vt 0.455068 -0.694920 0.000000
vt 0.603396 -0.568929 0.000000
vt 0.721171 -0.413998 0.000000
vt 0.802888 -0.237371 0.000000
vt 0.844724 -0.047307 0.000000
vt 2.000000 2.000000 0.000000
vt 0.844724 0.147307 0.000000
vt 0.802888 0.337371 0.000000
vt 0.721171 0.513998 0.000000
vt 0.603396 0.668930 0.000000
vt 0.455068 0.794920 0.000000
vt 0.283124 0.886079 0.000000
vt 0.095604 0.938144 0.000000
vt -0.098725 0.948680 0.000000
vt -0.290775 0.917195 0.000000
vt -0.471568 0.845161 0.000000
vt -0.632648 0.735946 0.000000
vt -0.766484 0.594657 0.000000
vt -0.866818 0.427900 0.000000
vt -0.143473 -0.928958 0.000000
vt -2.000000 -2.000000 0.000000
vt 0.050000 -0.950000 0.000000
vt 2.000000 -2.000000 0.000000
vt 0.243473 -0.928958 0.000000
vt 0.427900 -0.866818 0.000000
vt 0.594657 -0.766484 0.000000
vt 0.735946 -0.632648 0.000000
vt 0.845161 -0.471568 0.000000
vt 0.917195 -0.290775 0.000000
vt 0.948680 -0.098725 0.000000
vt 2.000000 2.000000 0.000000
vt 0.938144 0.095604 0.000000
vt 0.886079 0.283124 0.000000
vt 0.794920 0.455068 0.000000
vt 0.668930 0.603396 0.000000
vt 0.513998 0.721171 0.000000
vt 0.337371 0.802888 0.000000
vt 0.147307 0.844724 0.000000
vt -0.047307 0.844724 0.000000
vt -2.000000 2.000000 0.000000
vt -0.237371 0.802888 0.000000
vt -0.413998 0.721171 0.000000
vt -0.568929 0.603396 0.000000
vt -0.694920 0.455068 0.000000
vt -0.786079 0.283124 0.000000
vt -0.838144 0.095604 0.000000
vt -0.848680 -0.098725 0.000000
vt -0.817195 -0.290775 0.000000
vt -0.745161 -0.471568 0.000000
vt -0.635946 -0.632648 0.000000
vt -0.494657 -0.766484 0.000000
vt -0.327900 -0.866818 0.000000
vn 0.097662 0.000000 -0.021497
vn 0.097662 0.000000 -0.021497
vn 0.100000 0.000000 -0.000000
vn 0.100000 0.000000 -0.000000
vn 0.097662 -0.000000 0.021497
vn 0.097662 -0.000000 0.021497
vn 0.090758 -0.000000 0.041989
vn 0.090758 0.000000 -0.041989
vn 0.090758 0.000000 -0.041989
vn 0.079609 0.000000 -0.060517
vn 0.079609 0.000000 -0.060517
vn 0.064739 0.000000 -0.076216
vn 0.064739 0.000000 -0.076216
vn 0.046841 0.000000 -0.088351
vn 0.046841 0.000000 -0.088351
vn 0.026753 0.000000 -0.096355
vn 0.026753 0.000000 -0.096355
vn 0.005414 0.000000 -0.099853
vn 0.005414 0.000000 -0.099853
vn -0.016178 0.000000 -0.098683
vn -0.016178 0.000000 -0.098683
vn -0.037014 0.000000 -0.092898
vn -0.037014 0.000000 -0.092898
vn -0.056119 0.000000 -0.082769
vn -0.056119 0.000000 -0.082769
vn -0.072600 0.000000 -0.068770
vn -0.072600 0.000000 -0.068770
vn -0.085686 0.000000 -0.051555
vn -0.085686 0.000000 -0.051555
vn -0.094765 0.000000 -0.031930
vn -0.094765 0.000000 -0.031930
vn -0.099414 0.000000 -0.010812
vn -0.099414 0.000000 -0.010812
vn -0.099414 0.000000 0.010812
vn -0.099414 0.000000 0.010812
vn -0.094765 0.000000 0.031930
vn -0.094765 0.000000 0.031930
vn -0.085686 0.000000 0.051555
vn -0.085686 0.000000 0.051555
vn -0.072600 0.000000 0.068770
vn -0.072600 0.000000 0.068770
vn -0.056119 0.000000 0.082769
vn -0.056119 0.000000 0.082769
vn -0.037014 0.000000 0.092898
vn -0.037014 0.000000 0.092898
vn -0.016178 0.000000 0.098683
vn -0.016178 0.000000 0.098683
vn 0.005414 -0.000000 0.099853
vn 0.005414 -0.000000 0.099853
vn 0.026753 -0.000000 0.096355
vn 0.026753 -0.000000 0.096355
vn 0.046841 -0.000000 0.088351
vn 0.046841 -0.000000 0.088351
vn 0.064739 -0.000000 0.076216
vn 0.064739 -0.000000 0.076216
vn 0.079609 -0.000000 0.060517
vn 0.079609 -0.000000 0.060517
vn 0.090758 -0.000000 0.041989
vn 0.000000 0.000000 0.100000
vn 0.000000 0.000000 0.100000
vn 0.000000 0.000000 0.100000
vn 0.000000 0.000000 0.100000
vn 0.100000 0.000000 0.000000
vn 0.100000 0.000000 0.000000
vn 0.100000 0.000000 0.000000
vn 0.100000 0.000000 0.000000
vn 0.000000 0.000000 -0.100000
vn 0.000000 0.000000 -0.100000
vn 0.000000 0.000000 -0.100000
vn 0.000000 0.000000 -0.100000
vn -0.100000 0.000000 0.000000
vn -0.100000 0.000000 0.000000
vn -0.100000 0.000000 0.000000
vn -0.100000 0.000000 0.000000
vn 0.000000 0.100000 0.000000
vn 0.000000 0.100000 0.000000
vn 0.000000 0.100000 0.000000
vn 0.000000 0.100000 0.000000
vn 0.000000 0.100000 0.000000
vn 0.000000 0.100000 0.000000
vn 0.000000 0.100000 0.000000
vn 0.000000 0.100000 0.000000
vn 0.000000 0.100000 0.000000
vn 0.000000 0.100000 0.000000
vn 0.000000 0.100000 0.000000
vn 0.000000 0.100000 0.000000
vn 0.000000 0.100000 0.000000
vn 0.000000 0.100000 0.000000
vn 0.000000 0.100000 0.000000
vn 0.000000 0.100000 0.000000
vn 0.000000 0.100000 0.000000
vn 0.000000 0.100000 0.000000
vn 0.000000 0.100000 0.000000
vn 0.000000 0.100000 0.000000
vn 0.000000 0.100000 0.000000
vn 0.000000 0.100000 0.000000
vn 0.000000 0.100000 0.000000
vn 0.000000 0.100000 0.000000
vn 0.000000 0.100000 0.000000
vn 0.000000 0.100000 0.000000
vn 0.000000 0.100000 0.000000
vn 0.000000 0.100000 0.000000
vn 0.000000 0.100000 0.000000
vn 0.000000 0.100000 0.000000
vn 0.000000 0.100000 0.000000
vn 0.000000 0.100000 0.000000
vn 0.000000 0.100000 0.000000
vn 0.000000 -0.100000 0.000000
vn 0.000000 -0.100000 0.000000
vn 0.000000 -0.100000 0.000000
vn 0.000000 -0.100000 0.000000
vn 0.000000 -0.100000 0.000000
vn 0.000000 -0.100000 0.000000
vn 0.000000 -0.100000 0.000000
vn 0.000000 -0.100000 0.000000
vn 0.000000 -0.100000 0.000000
vn 0.000000 -0.100000 0.000000
vn 0.000000 -0.100000 0.000000
vn 0.000000 -0.100000 0.000000
vn 0.000000 -0.100000 0.000000
vn 0.000000 -0.100000 0.000000
vn 0.000000 -0.100000 0.000000
vn 0.000000 -0.100000 0.000000
vn 0.000000 -0.100000 0.000000
vn 0.000000 -0.100000 0.000000
vn 0.000000 -0.100000 0.000000
vn 0.000000 -0.100000 0.000000
vn 0.000000 -0.100000 0.000000
vn 0.000000 -0.100000 0.000000
vn 0.000000 -0.100000 0.000000
vn 0.000000 -0.100000 0.000000
vn 0.000000 -0.100000 0.000000
vn 0.000000 -0.100000 0.000000
vn 0.000000 -0.100000 0.000000
vn 0.000000 -0.100000 0.000000
vn 0.000000 -0.100000 0.000000
vn 0.000000 -0.100000 0.000000
vn 0.000000 -0.100000 0.000000
vn 0.000000 -0.100000 0.000000
vn 0.000000 -0.100000 0.000000
f 482/977/961 538/978/962 481/979/963
f 481/979/963 538/978/962 510/980/964
f 481/981/963 510/982/964 509/983/965
f 509/983/965 510/982/964 511/984/966
f 509/983/965 511/984/966 512/985/967
f 482/977/961 483/986/968 538/978/962
f 538/978/962 483/986/968 537/987/969
f 537/987/969 483/986/968 484/988/970
f 537/987/969 484/988/970 536/989/971
f 536/989/971 484/988/970 485/990/972
f 536/989/971 485/990/972 535/991/973
f 535/991/973 485/990/972 486/992/974
f 535/991/973 486/992/974 534/993/975
f 534/993/975 486/992/974 487/994/976
f 534/993/975 487/994/976 533/995/977
f 533/995/977 487/994/976 488/996/978
f 533/995/977 488/996/978 532/997/979
f 532/997/979 488/996/978 489/998/980
f 532/997/979 489/998/980 531/999/981
f 531/999/981 489/998/980 490/1000/982
f 531/999/981 490/1000/982 530/1001/983
f 530/1001/983 490/1000/982 491/1002/984
f 530/1001/983 491/1002/984 529/1003/985
f 529/1003/985 491/1002/984 492/1004/986
f 529/1003/985 492/1004/986 528/1005/987
f 528/1005/987 492/1004/986 493/1006/988
f 528/1005/987 493/1006/988 527/1007/989
f 527/1007/989 493/1006/988 494/1008/990
f 527/1007/989 494/1008/990 526/1009/991
f 526/1009/991 494/1008/990 495/1010/992
f 526/1009/991 495/1010/992 525/1011/993
f 525/1011/993 495/1010/992 496/1012/994
f 525/1011/993 496/1012/994 524/1013/995
f 524/1013/995 496/1012/994 497/1014/996
f 524/1013/995 497/1014/996 523/1015/997
f 523/1015/997 497/1014/996 498/1016/998
f 523/1015/997 498/1016/998 522/1017/999
f 522/1017/999 498/1016/998 499/1018/1000
f 522/1017/999 499/1018/1000 521/1019/1001
f 521/1019/1001 499/1018/1000 500/1020/1002
f 521/1019/1001 500/1020/1002 520/1021/1003
f 520/1021/1003 500/1020/1002 501/1022/1004
f 520/1021/1003 501/1022/1004 519/1023/1005
f 519/1023/1005 501/1022/1004 502/1024/1006
f 519/1023/1005 502/1024/1006 518/1025/1007
f 518/1025/1007 502/1024/1006 503/1026/1008
f 518/1025/1007 503/1026/1008 517/1027/1009
f 517/1027/1009 503/1026/1008 504/1028/1010
f 517/1027/1009 504/1028/1010 516/1029/1011
f 516/1029/1011 504/1028/1010 505/1030/1012
f 516/1029/1011 505/1030/1012 515/1031/1013
f 515/1031/1013 505/1030/1012 506/1032/1014
f 515/1031/1013 506/1032/1014 514/1033/1015
f 514/1033/1015 506/1032/1014 507/1034/1016
f 514/1033/1015 507/1034/1016 513/1035/1017
f 513/1035/1017 507/1034/1016 508/1036/1018
f 513/1035/1017 508/1036/1018 512/985/967
f 512/985/967 508/1036/1018 509/983/965
f 539/1037/1019 540/1038/1020 542/1039/1021
f 542/1039/1021 540/1038/1020 541/1040/1022
f 543/1041/1023 539/1042/1024 544/1043/1025
f 544/1043/1025 539/1042/1024 542/1044/1026
f 545/1045/1027 543/1046/1028 546/1047/1029
f 546/1047/1029 543/1046/1028 544/1048/1030
f 540/1049/1031 545/1050/1032 541/1051/1033
f 541/1051/1033 545/1050/1032 546/1052/1034
f 509/1053/1035 545/1054/1036 481/1055/1037
f 481/1055/1037 545/1054/1036 540/1056/1038
f 481/1055/1037 540/1056/1038 482/1057/1039
f 482/1057/1039 540/1056/1038 483/1058/1040
f 483/1058/1040 540/1056/1038 484/1059/1041
f 484/1059/1041 540/1056/1038 485/1060/1042
f 485/1060/1042 540/1056/1038 486/1061/1043
f 486/1061/1043 540/1056/1038 487/1062/1044
f 487/1062/1044 540/1056/1038 488/1063/1045
f 488/1063/1045 540/1056/1038 539/1064/1046
f 488/1063/1045 539/1064/1046 489/1065/1047
f 489/1065/1047 539/1064/1046 490/1066/1048
f 490/1066/1048 539/1064/1046 491/1067/1049
f 491/1067/1049 539/1064/1046 492/1068/1050
f 492/1068/1050 539/1064/1046 493/1069/1051
f 493/1069/1051 539/1064/1046 494/1070/1052
f 494/1070/1052 539/1064/1046 495/1071/1053
f 495/1071/1053 539/1064/1046 543/1072/1054
f 495/1071/1053 543/1072/1054 496/1073/1055
f 496/1073/1055 543/1072/1054 497/1074/1056
f 497/1074/1056 543/1072/1054 498/1075/1057
f 498/1075/1057 543/1072/1054 499/1076/1058
f 499/1076/1058 543/1072/1054 500/1077/1059
f 500/1077/1059 543/1072/1054 501/1078/1060
f 501/1078/1060 543/1072/1054 502/1079/1061
f 502/1079/1061 543/1072/1054 503/1080/1062
f 503/1080/1062 543/1072/1054 545/1054/1036
f 503/1080/1062 545/1054/1036 504/1081/1063
f 504/1081/1063 545/1054/1036 505/1082/1064
f 505/1082/1064 545/1054/1036 506/1083/1065
f 506/1083/1065 545/1054/1036 507/1084/1066
f 507/1084/1066 545/1054/1036 508/1085/1067
f 508/1085/1067 545/1054/1036 509/1053/1035
f 538/1086/1068 541/1087/1069 510/1088/1070
f 510/1088/1070 541/1087/1069 546/1089/1071
f 510/1088/1070 546/1089/1071 511/1090/1072
f 511/1090/1072 546/1089/1071 512/1091/1073
f 512/1091/1073 546/1089/1071 513/1092/1074
f 513/1092/1074 546/1089/1071 514/1093/1075
f 514/1093/1075 546/1089/1071 515/1094/1076
f 515/1094/1076 546/1089/1071 516/1095/1077
f 516/1095/1077 546/1089/1071 517/1096/1078
f 517/1096/1078 546/1089/1071 544/1097/1079
f 517/1096/1078 544/1097/1079 518/1098/1080
f 518/1098/1080 544/1097/1079 519/1099/1081
f 519/1099/1081 544/1097/1079 520/1100/1082
f 520/1100/1082 544/1097/1079 521/1101/1083
f 521/1101/1083 544/1097/1079 522/1102/1084
f 522/1102/1084 544/1097/1079 523/1103/1085
f 523/1103/1085 544/1097/1079 524/1104/1086
f 524/1104/1086 544/1097/1079 525/1105/1087
f 525/1105/1087 544/1097/1079 542/1106/1088
f 525/1105/1087 542/1106/1088 526/1107/1089
f 526/1107/1089 542/1106/1088 527/1108/1090
f 527/1108/1090 542/1106/1088 528/1109/1091
f 528/1109/1091 542/1106/1088 529/1110/1092
f 529/1110/1092 542/1106/1088 530/1111/1093
f 530/1111/1093 542/1106/1088 531/1112/1094
f 531/1112/1094 542/1106/1088 532/1113/1095
f 532/1113/1095 542/1106/1088 541/1087/1069
f 532/1113/1095 541/1087/1069 533/1114/1096
f 533/1114/1096 541/1087/1069 534/1115/1097
f 534/1115/1097 541/1087/1069 535/1116/1098
f 535/1116/1098 541/1087/1069 536/1117/1099
f 536/1117/1099 541/1087/1069 537/1118/1100
f 537/1118/1100 541/1087/1069 538/1086/1068

g Body1:2

v 62.635062 11.000062 25.000000
v 62.635062 11.046821 24.570059
v 62.635062 11.184911 24.160222
v 62.635062 11.407876 23.789652
v 62.635062 11.705289 23.475676
v 62.635062 12.063245 23.232976
v 62.635062 12.465005 23.072900
v 62.635062 12.891784 23.002933
v 62.635062 13.323626 23.026347
v 62.635062 13.740338 23.142047
v 62.635062 14.122436 23.344622
v 62.635062 14.452053 23.624601
v 62.635062 14.713776 23.968892
v 62.635062 14.895368 24.361397
v 62.635062 14.988338 24.783762
v 62.635062 14.988338 25.216238
v 62.635062 14.895368 25.638603
v 62.635062 14.713776 26.031108
v 62.635062 14.452053 26.375399
v 62.635062 14.122436 26.655378
v 62.635062 13.740338 26.857953
v 62.635062 13.323626 26.973653
v 62.635062 12.891784 26.997067
v 62.635062 12.465005 26.927100
v 62.635062 12.063245 26.767024
v 62.635062 11.705289 26.524324
v 62.635062 11.407876 26.210348
v 62.635062 11.184911 25.839778
v 62.635062 11.046821 25.429941
v 67.635062 11.000062 25.000000
v 67.635062 11.046821 25.429941
v 67.635062 11.184911 25.839778
v 67.635062 11.407876 26.210348
v 67.635062 11.705289 26.524324
v 67.635062 12.063245 26.767024
v 67.635062 12.465005 26.927100
v 67.635062 12.891784 26.997067
v 67.635062 13.323626 26.973653
v 67.635062 13.740338 26.857953
v 67.635062 14.122436 26.655378
v 67.635062 14.452053 26.375399
v 67.635062 14.713776 26.031108
v 67.635062 14.895368 25.638603
v 67.635062 14.988338 25.216238
v 67.635062 14.988338 24.783762
v 67.635062 14.895368 24.361397
v 67.635062 14.713776 23.968892
v 67.635062 14.452053 23.624601
v 67.635062 14.122436 23.344622
v 67.635062 13.740338 23.142047
v 67.635062 13.323626 23.026347
v 67.635062 12.891784 23.002933
v 67.635062 12.465005 23.072900
v 67.635062 12.063245 23.232976
v 67.635062 11.705289 23.475676
v 67.635062 11.407876 23.789652
v 67.635062 11.184911 24.160222
v 67.635062 11.046821 24.570059
v 62.635062 14.000062 25.000000
v 62.635062 13.965988 25.258819
v 62.635062 13.866087 25.500000
v 62.635062 13.707169 25.707107
v 62.635062 13.500062 25.866025
v 62.635062 13.258881 25.965926
v 62.635062 13.000062 26.000000
v 62.635062 12.741243 25.965926
v 62.635062 12.500062 25.866025
v 62.635062 12.292955 25.707107
v 62.635062 12.134037 25.500000
v 62.635062 12.034136 25.258819
v 62.635062 12.000062 25.000000
v 62.635062 12.034136 24.741181
v 62.635062 12.134037 24.500000
v 62.635062 12.292955 24.292893
v 62.635062 12.500062 24.133975
v 62.635062 12.741243 24.034074
v 62.635062 13.000062 24.000000
v 62.635062 13.258881 24.034074
v 62.635062 13.500062 24.133975
v 62.635062 13.707169 24.292893
v 62.635062 13.866087 24.500000
v 62.635062 13.965988 24.741181
v 69.635062 15.245080 24.308166
v 69.635062 15.236468 24.259416
v 69.635062 15.240094 24.210046
v 69.635062 15.255735 24.163077
v 69.635062 15.282432 24.121390
v 69.635062 15.318552 24.087537
v 69.635062 15.361879 24.063592
v 67.635062 15.361879 24.063592
v 67.635062 15.318552 24.087537
v 67.635062 15.282432 24.121390
v 67.635062 15.255735 24.163077
v 67.635062 15.240094 24.210046
v 67.635062 15.236468 24.259416
v 67.635062 15.245080 24.308166
v 69.635062 15.620339 23.960122
v 67.635062 15.620339 23.960122
v 67.635062 14.721717 23.401675
v 67.635062 14.759629 23.433507
v 67.635062 14.804198 23.455053
v 67.635062 14.852694 23.464992
v 67.635062 14.902146 23.462714
v 67.635062 14.949523 23.448361
v 67.635062 14.991924 23.422810
v 69.635062 14.991924 23.422810
v 69.635062 14.949523 23.448361
v 69.635062 14.902146 23.462714
v 69.635062 14.852694 23.464992
v 69.635062 14.804198 23.455053
v 69.635062 14.759629 23.433507
v 69.635062 14.721717 23.401675
v 67.635062 15.210761 23.250712
v 69.635062 15.210761 23.250712
v 67.635062 16.105757 23.386105
v 67.635062 15.892608 23.722963
v 67.635062 15.764687 23.858279
v 67.635062 15.695032 23.914853
v 69.635062 15.695032 23.914853
v 69.635062 15.764687 23.858279
v 69.635062 15.892608 23.722963
v 69.635062 16.105757 23.386105
v 67.635062 15.950584 23.117336
v 67.635062 16.004950 23.205383
v 67.635062 16.056689 23.294999
v 69.635062 16.056689 23.294999
v 69.635062 16.004950 23.205383
v 69.635062 15.950584 23.117336
v 67.635062 15.287312 23.208660
v 67.635062 15.371133 23.176625
v 67.635062 15.552281 23.133500
v 69.635062 15.552281 23.133500
v 69.635062 15.371133 23.176625
v 69.635062 15.287312 23.208660
v 67.635062 14.681629 23.359551
v 67.635062 14.640511 23.318433
v 67.635062 14.598387 23.278345
v 67.635062 14.566555 23.240433
v 67.635062 14.545009 23.195863
v 67.635062 14.535070 23.147368
v 67.635062 14.537348 23.097916
v 67.635062 14.551701 23.050539
v 67.635062 14.577252 23.008138
v 67.635062 14.749350 22.789301
v 67.635062 14.791402 22.712750
v 67.635062 14.823437 22.628928
v 67.635062 14.866562 22.447781
v 67.635062 14.882726 22.049478
v 67.635062 14.794679 21.995112
v 67.635062 14.705063 21.943372
v 67.635062 14.613957 21.894305
v 67.635062 14.277099 22.107454
v 67.635062 14.141783 22.235375
v 67.635062 14.085209 22.305029
v 67.635062 14.039940 22.379722
v 67.635062 13.936470 22.638183
v 67.635062 13.912525 22.681510
v 67.635062 13.878672 22.717630
v 67.635062 13.836985 22.744327
v 67.635062 13.790016 22.759968
v 67.635062 13.740645 22.763594
v 67.635062 13.691896 22.754982
v 67.635062 13.636117 22.738546
v 67.635062 13.579949 22.723496
v 67.635062 13.523425 22.709840
v 67.635062 13.476901 22.692924
v 67.635062 13.435957 22.665098
v 67.635062 13.403102 22.628069
v 67.635062 13.380348 22.584104
v 67.635062 13.369090 22.535897
v 67.635062 13.370017 22.486402
v 67.635062 13.409640 22.210834
v 67.635062 13.407783 22.123514
v 67.635062 13.393615 22.034904
v 67.635062 13.340389 21.856464
v 67.635062 13.155236 21.503442
v 67.635062 13.051802 21.500382
v 67.635062 12.948322 21.500382
v 67.635062 12.844888 21.503442
v 67.635062 12.659735 21.856464
v 67.635062 12.606509 22.034904
v 67.635062 12.592341 22.123514
v 67.635062 12.590484 22.210834
v 67.635062 12.630107 22.486402
v 67.635062 12.631034 22.535897
v 67.635062 12.619776 22.584104
v 67.635062 12.597022 22.628069
v 67.635062 12.564167 22.665098
v 67.635062 12.523223 22.692924
v 67.635062 12.476699 22.709840
v 67.635062 12.420175 22.723496
v 67.635062 12.364006 22.738546
v 67.635062 12.308228 22.754982
v 67.635062 12.259478 22.763594
v 67.635062 12.210107 22.759968
v 67.635062 12.163139 22.744327
v 67.635062 12.121452 22.717630
v 67.635062 12.087598 22.681510
v 67.635062 12.063654 22.638183
v 67.635062 11.960184 22.379722
v 67.635062 11.914915 22.305029
v 67.635062 11.858341 22.235375
v 67.635062 11.723025 22.107454
v 67.635062 11.386167 21.894305
v 67.635062 11.295061 21.943372
v 67.635062 11.205445 21.995112
v 67.635062 11.117398 22.049478
v 67.635062 11.133562 22.447781
v 67.635062 11.176687 22.628928
v 67.635062 11.208722 22.712750
v 67.635062 11.250774 22.789301
v 67.635062 11.422872 23.008138
v 67.635062 11.448423 23.050539
v 67.635062 11.462776 23.097916
v 67.635062 11.465053 23.147368
v 67.635062 11.455115 23.195863
v 67.635062 11.433569 23.240433
v 67.635062 11.401737 23.278345
v 67.635062 11.359613 23.318433
v 67.635062 11.318495 23.359551
v 67.635062 11.278407 23.401675
v 67.635062 11.240495 23.433507
v 67.635062 11.195925 23.455053
v 67.635062 11.147429 23.464992
v 67.635062 11.097978 23.462714
v 67.635062 11.050601 23.448361
v 67.635062 11.008200 23.422810
v 67.635062 10.789363 23.250712
v 67.635062 10.712812 23.208660
v 67.635062 10.628990 23.176625
v 67.635062 10.447843 23.133500
v 67.635062 10.049540 23.117336
v 67.635062 9.995174 23.205383
v 67.635062 9.943434 23.294999
v 67.635062 9.894367 23.386105
v 67.635062 10.107516 23.722963
v 67.635062 10.235437 23.858279
v 67.635062 10.305091 23.914853
v 67.635062 10.379784 23.960122
v 67.635062 10.638245 24.063592
v 67.635062 10.681572 24.087537
v 67.635062 10.717692 24.121390
v 67.635062 10.744389 24.163077
v 67.635062 10.760030 24.210046
v 67.635062 10.763656 24.259416
v 67.635062 10.755044 24.308166
v 67.635062 10.738608 24.363945
v 67.635062 10.723558 24.420113
v 67.635062 10.709902 24.476637
v 67.635062 10.692986 24.523161
v 67.635062 10.665160 24.564105
v 67.635062 10.628131 24.596960
v 67.635062 10.584166 24.619714
v 67.635062 10.535959 24.630972
v 67.635062 10.486464 24.630045
v 67.635062 10.210896 24.590422
v 67.635062 10.123576 24.592279
v 67.635062 10.034966 24.606447
v 67.635062 9.856526 24.659673
v 67.635062 9.503503 24.844826
v 67.635062 9.500444 24.948260
v 67.635062 9.500444 25.051740
v 67.635062 9.503503 25.155174
v 67.635062 9.856526 25.340327
v 67.635062 10.034966 25.393553
v 67.635062 10.123576 25.407721
v 67.635062 10.210896 25.409578
v 67.635062 10.486464 25.369955
v 67.635062 10.535959 25.369028
v 67.635062 10.584166 25.380286
v 67.635062 10.628131 25.403040
v 67.635062 10.665160 25.435895
v 67.635062 10.692986 25.476839
v 67.635062 10.709902 25.523363
v 67.635062 10.723558 25.579887
v 67.635062 10.738608 25.636055
v 67.635062 10.755044 25.691834
v 67.635062 10.763656 25.740584
v 67.635062 10.760030 25.789954
v 67.635062 10.744389 25.836923
v 67.635062 10.717692 25.878610
v 67.635062 10.681572 25.912463
v 67.635062 10.638245 25.936408
v 67.635062 10.379784 26.039878
v 67.635062 10.305091 26.085147
v 67.635062 10.235437 26.141721
v 67.635062 10.107516 26.277037
v 67.635062 9.894367 26.613895
v 67.635062 9.943434 26.705001
v 67.635062 9.995174 26.794617
v 67.635062 10.049540 26.882664
v 67.635062 10.447843 26.866500
v 67.635062 10.628990 26.823375
v 67.635062 10.712812 26.791340
v 67.635062 10.789363 26.749288
v 67.635062 11.008200 26.577190
v 67.635062 11.050601 26.551639
v 67.635062 11.097978 26.537286
v 67.635062 11.147429 26.535008
v 67.635062 11.195925 26.544947
v 67.635062 11.240495 26.566493
v 67.635062 11.278407 26.598325
v 67.635062 11.318495 26.640449
v 67.635062 11.359613 26.681567
v 67.635062 11.401737 26.721655
v 67.635062 11.433569 26.759567
v 67.635062 11.455115 26.804137
v 67.635062 11.465053 26.852632
v 67.635062 11.462776 26.902084
v 67.635062 11.448423 26.949461
v 67.635062 11.422872 26.991862
v 67.635062 11.250774 27.210699
v 67.635062 11.208722 27.287250
v 67.635062 11.176687 27.371072
v 67.635062 11.133562 27.552219
v 67.635062 11.117398 27.950522
v 67.635062 11.205445 28.004888
v 67.635062 11.295061 28.056628
v 67.635062 11.386167 28.105695
v 67.635062 11.723025 27.892546
v 67.635062 11.858341 27.764625
v 67.635062 11.914915 27.694971
v 67.635062 11.960184 27.620278
v 67.635062 12.063654 27.361817
v 67.635062 12.087598 27.318490
v 67.635062 12.121452 27.282370
v 67.635062 12.163139 27.255673
v 67.635062 12.210107 27.240032
v 67.635062 12.259478 27.236406
v 67.635062 12.308228 27.245018
v 67.635062 12.364006 27.261454
v 67.635062 12.420175 27.276504
v 67.635062 12.476699 27.290160
v 67.635062 12.523223 27.307076
v 67.635062 12.564167 27.334902
v 67.635062 12.597022 27.371931
v 67.635062 12.619776 27.415896
v 67.635062 12.631034 27.464103
v 67.635062 12.630107 27.513598
v 67.635062 12.590484 27.789166
v 67.635062 12.592341 27.876486
v 67.635062 12.606509 27.965096
v 67.635062 12.659735 28.143536
v 67.635062 12.844888 28.496558
v 67.635062 12.948322 28.499618
v 67.635062 13.051802 28.499618
v 67.635062 13.155236 28.496558
v 67.635062 13.340389 28.143536
v 67.635062 13.393615 27.965096
v 67.635062 13.407783 27.876486
v 67.635062 13.409640 27.789166
v 67.635062 13.370017 27.513598
v 67.635062 13.369090 27.464103
v 67.635062 13.380348 27.415896
v 67.635062 13.403102 27.371931
v 67.635062 13.435957 27.334902
v 67.635062 13.476901 27.307076
v 67.635062 13.523425 27.290160
v 67.635062 13.579949 27.276504
v 67.635062 13.636117 27.261454
v 67.635062 13.691896 27.245018
v 67.635062 13.740645 27.236406
v 67.635062 13.790016 27.240032
v 67.635062 13.836985 27.255673
v 67.635062 13.878672 27.282370
v 67.635062 13.912525 27.318490
v 67.635062 13.936470 27.361817
v 67.635062 14.039940 27.620278
v 67.635062 14.085209 27.694971
v 67.635062 14.141783 27.764625
v 67.635062 14.277099 27.892546
v 67.635062 14.613957 28.105695
v 67.635062 14.705063 28.056628
v 67.635062 14.794679 28.004888
v 67.635062 14.882726 27.950522
v 67.635062 14.866562 27.552219
v 67.635062 14.823437 27.371072
v 67.635062 14.791402 27.287250
v 67.635062 14.749350 27.210699
v 67.635062 14.577252 26.991862
v 67.635062 14.551701 26.949461
v 67.635062 14.537348 26.902084
v 67.635062 14.535070 26.852632
v 67.635062 14.545009 26.804137
v 67.635062 14.566555 26.759567
v 67.635062 14.598387 26.721655
v 67.635062 14.640511 26.681567
v 67.635062 14.681629 26.640449
v 67.635062 14.721717 26.598325
v 67.635062 14.759629 26.566493
v 67.635062 14.804198 26.544947
v 67.635062 14.852694 26.535008
v 67.635062 14.902146 26.537286
v 67.635062 14.949523 26.551639
v 67.635062 14.991924 26.577190
v 67.635062 15.210761 26.749288
v 67.635062 15.287312 26.791340
v 67.635062 15.371133 26.823375
v 67.635062 15.552281 26.866500
v 67.635062 15.950584 26.882664
v 67.635062 16.004950 26.794617
v 67.635062 16.056689 26.705001
v 67.635062 16.105757 26.613895
v 67.635062 15.892608 26.277037
v 67.635062 15.764687 26.141721
v 67.635062 15.695032 26.085147
v 67.635062 15.620339 26.039878
v 67.635062 15.361879 25.936408
v 67.635062 15.318552 25.912463
v 67.635062 15.282432 25.878610
v 67.635062 15.255735 25.836923
v 67.635062 15.240094 25.789954
v 67.635062 15.236468 25.740584
v 67.635062 15.245080 25.691834
v 67.635062 15.261516 25.636055
v 67.635062 15.276566 25.579887
v 67.635062 15.290222 25.523363
v 67.635062 15.307138 25.476839
v 67.635062 15.334964 25.435895
v 67.635062 15.371993 25.403040
v 67.635062 15.415958 25.380286
v 67.635062 15.464165 25.369028
v 67.635062 15.513660 25.369955
v 67.635062 15.789228 25.409578
v 67.635062 15.876548 25.407721
v 67.635062 15.965157 25.393553
v 67.635062 16.143598 25.340327
v 67.635062 16.496620 25.155174
v 67.635062 16.499679 25.051740
v 67.635062 16.499679 24.948260
v 67.635062 16.496620 24.844826
v 67.635062 16.143598 24.659673
v 67.635062 15.965157 24.606447
v 67.635062 15.876548 24.592279
v 67.635062 15.789228 24.590422
v 67.635062 15.513660 24.630045
v 67.635062 15.464165 24.630972
v 67.635062 15.415958 24.619714
v 67.635062 15.371993 24.596960
v 67.635062 15.334964 24.564105
v 67.635062 15.307138 24.523161
v 67.635062 15.290222 24.476637
v 67.635062 15.276566 24.420113
v 67.635062 15.261516 24.363945
v 69.635062 14.681629 23.359551
v 69.635062 14.640511 23.318433
v 69.635062 14.598387 23.278345
v 69.635062 14.566555 23.240433
v 69.635062 14.545009 23.195863
v 69.635062 14.535070 23.147368
v 69.635062 14.537348 23.097916
v 69.635062 14.551701 23.050539
v 69.635062 14.577252 23.008138
v 69.635062 14.749350 22.789301
v 69.635062 13.936470 22.638183
v 69.635062 13.912525 22.681510
v 69.635062 13.878672 22.717630
v 69.635062 13.836985 22.744327
v 69.635062 13.790016 22.759968
v 69.635062 13.740645 22.763594
v 69.635062 13.691896 22.754982
v 69.635062 14.039940 22.379722
v 69.635062 14.791402 22.712750
v 69.635062 14.823437 22.628928
v 69.635062 14.866562 22.447781
v 69.635062 14.882726 22.049478
v 69.635062 14.794679 21.995112
v 69.635062 14.705063 21.943372
v 69.635062 14.613957 21.894305
v 69.635062 14.277099 22.107454
v 69.635062 14.141783 22.235375
v 69.635062 14.085209 22.305029
v 69.635062 13.636117 22.738546
v 69.635062 13.579949 22.723496
v 69.635062 13.523425 22.709840
v 69.635062 13.476901 22.692924
v 69.635062 13.435957 22.665098
v 69.635062 13.403102 22.628069
v 69.635062 13.380348 22.584104
v 69.635062 13.369090 22.535897
v 69.635062 13.370017 22.486402
v 69.635062 13.409640 22.210834
v 69.635062 12.630107 22.486402
v 69.635062 12.631034 22.535897
v 69.635062 12.619776 22.584104
v 69.635062 12.597022 22.628069
v 69.635062 12.564167 22.665098
v 69.635062 12.523223 22.692924
v 69.635062 12.476699 22.709840
v 69.635062 12.590484 22.210834
v 69.635062 13.407783 22.123514
v 69.635062 13.393615 22.034904
v 69.635062 13.340389 21.856464
v 69.635062 13.155236 21.503442
v 69.635062 13.051802 21.500382
v 69.635062 12.948322 21.500382
v 69.635062 12.844888 21.503442
v 69.635062 12.659735 21.856464
v 69.635062 12.606509 22.034904
v 69.635062 12.592341 22.123514
v 69.635062 12.420175 22.723496
v 69.635062 12.364006 22.738546
v 69.635062 12.308228 22.754982
v 69.635062 12.259478 22.763594
v 69.635062 12.210107 22.759968
v 69.635062 12.163139 22.744327
v 69.635062 12.121452 22.717630
v 69.635062 12.087598 22.681510
v 69.635062 12.063654 22.638183
v 69.635062 11.960184 22.379722
v 69.635062 11.422872 23.008138
v 69.635062 11.448423 23.050539
v 69.635062 11.462776 23.097916
v 69.635062 11.465053 23.147368
v 69.635062 11.455115 23.195863
v 69.635062 11.433569 23.240433
v 69.635062 11.401737 23.278345
v 69.635062 11.250774 22.789301
v 69.635062 11.914915 22.305029
v 69.635062 11.858341 22.235375
v 69.635062 11.723025 22.107454
v 69.635062 11.386167 21.894305
v 69.635062 11.295061 21.943372
v 69.635062 11.205445 21.995112
v 69.635062 11.117398 22.049478
v 69.635062 11.133562 22.447781
v 69.635062 11.176687 22.628928
v 69.635062 11.208722 22.712750
v 69.635062 11.359613 23.318433
v 69.635062 11.318495 23.359551
v 69.635062 11.278407 23.401675
v 69.635062 11.240495 23.433507
v 69.635062 11.195925 23.455053
v 69.635062 11.147429 23.464992
v 69.635062 11.097978 23.462714
v 69.635062 11.050601 23.448361
v 69.635062 11.008200 23.422810
v 69.635062 10.789363 23.250712
v 69.635062 10.638245 24.063592
v 69.635062 10.681572 24.087537
v 69.635062 10.717692 24.121390
v 69.635062 10.744389 24.163077
v 69.635062 10.760030 24.210046
v 69.635062 10.763656 24.259416
v 69.635062 10.755044 24.308166
v 69.635062 10.379784 23.960122
v 69.635062 10.712812 23.208660
v 69.635062 10.628990 23.176625
v 69.635062 10.447843 23.133500
v 69.635062 10.049540 23.117336
v 69.635062 9.995174 23.205383
v 69.635062 9.943434 23.294999
v 69.635062 9.894367 23.386105
v 69.635062 10.107516 23.722963
v 69.635062 10.235437 23.858279
v 69.635062 10.305091 23.914853
v 69.635062 10.738608 24.363945
v 69.635062 10.723558 24.420113
v 69.635062 10.709902 24.476637
v 69.635062 10.692986 24.523161
v 69.635062 10.665160 24.564105
v 69.635062 10.628131 24.596960
v 69.635062 10.584166 24.619714
v 69.635062 10.535959 24.630972
v 69.635062 10.486464 24.630045
v 69.635062 10.210896 24.590422
v 69.635062 10.486464 25.369955
v 69.635062 10.535959 25.369028
v 69.635062 10.584166 25.380286
v 69.635062 10.628131 25.403040
v 69.635062 10.665160 25.435895
v 69.635062 10.692986 25.476839
v 69.635062 10.709902 25.523363
v 69.635062 10.210896 25.409578
v 69.635062 10.123576 24.592279
v 69.635062 10.034966 24.606447
v 69.635062 9.856526 24.659673
v 69.635062 9.503503 24.844826
v 69.635062 9.500444 24.948260
v 69.635062 9.500444 25.051740
v 69.635062 9.503503 25.155174
v 69.635062 9.856526 25.340327
v 69.635062 10.034966 25.393553
v 69.635062 10.123576 25.407721
v 69.635062 10.723558 25.579887
v 69.635062 10.738608 25.636055
v 69.635062 10.755044 25.691834
v 69.635062 10.763656 25.740584
v 69.635062 10.760030 25.789954
v 69.635062 10.744389 25.836923
v 69.635062 10.717692 25.878610
v 69.635062 10.681572 25.912463
v 69.635062 10.638245 25.936408
v 69.635062 10.379784 26.039878
v 69.635062 11.008200 26.577190
v 69.635062 11.050601 26.551639
v 69.635062 11.097978 26.537286
v 69.635062 11.147429 26.535008
v 69.635062 11.195925 26.544947
v 69.635062 11.240495 26.566493
v 69.635062 11.278407 26.598325
v 69.635062 10.789363 26.749288
v 69.635062 10.305091 26.085147
v 69.635062 10.235437 26.141721
v 69.635062 10.107516 26.277037
v 69.635062 9.894367 26.613895
v 69.635062 9.943434 26.705001
v 69.635062 9.995174 26.794617
v 69.635062 10.049540 26.882664
v 69.635062 10.447843 26.866500
v 69.635062 10.628990 26.823375
v 69.635062 10.712812 26.791340
v 69.635062 11.318495 26.640449
v 69.635062 11.359613 26.681567
v 69.635062 11.401737 26.721655
v 69.635062 11.433569 26.759567
v 69.635062 11.455115 26.804137
v 69.635062 11.465053 26.852632
v 69.635062 11.462776 26.902084
v 69.635062 11.448423 26.949461
v 69.635062 11.422872 26.991862
v 69.635062 11.250774 27.210699
v 69.635062 12.063654 27.361817
v 69.635062 12.087598 27.318490
v 69.635062 12.121452 27.282370
v 69.635062 12.163139 27.255673
v 69.635062 12.210107 27.240032
v 69.635062 12.259478 27.236406
v 69.635062 12.308228 27.245018
v 69.635062 11.960184 27.620278
v 69.635062 11.208722 27.287250
v 69.635062 11.176687 27.371072
v 69.635062 11.133562 27.552219
v 69.635062 11.117398 27.950522
v 69.635062 11.205445 28.004888
v 69.635062 11.295061 28.056628
v 69.635062 11.386167 28.105695
v 69.635062 11.723025 27.892546
v 69.635062 11.858341 27.764625
v 69.635062 11.914915 27.694971
v 69.635062 12.364006 27.261454
v 69.635062 12.420175 27.276504
v 69.635062 12.476699 27.290160
v 69.635062 12.523223 27.307076
v 69.635062 12.564167 27.334902
v 69.635062 12.597022 27.371931
v 69.635062 12.619776 27.415896
v 69.635062 12.631034 27.464103
v 69.635062 12.630107 27.513598
v 69.635062 12.590484 27.789166
v 69.635062 13.370017 27.513598
v 69.635062 13.369090 27.464103
v 69.635062 13.380348 27.415896
v 69.635062 13.403102 27.371931
v 69.635062 13.435957 27.334902
v 69.635062 13.476901 27.307076
v 69.635062 13.523425 27.290160
v 69.635062 13.409640 27.789166
v 69.635062 12.592341 27.876486
v 69.635062 12.606509 27.965096
v 69.635062 12.659735 28.143536
v 69.635062 12.844888 28.496558
v 69.635062 12.948322 28.499618
v 69.635062 13.051802 28.499618
v 69.635062 13.155236 28.496558
v 69.635062 13.340389 28.143536
v 69.635062 13.393615 27.965096
v 69.635062 13.407783 27.876486
v 69.635062 13.579949 27.276504
v 69.635062 13.636117 27.261454
v 69.635062 13.691896 27.245018
v 69.635062 13.740645 27.236406
v 69.635062 13.790016 27.240032
v 69.635062 13.836985 27.255673
v 69.635062 13.878672 27.282370
v 69.635062 13.912525 27.318490
v 69.635062 13.936470 27.361817
v 69.635062 14.039940 27.620278
v 69.635062 14.577252 26.991862
v 69.635062 14.551701 26.949461
v 69.635062 14.537348 26.902084
v 69.635062 14.535070 26.852632
v 69.635062 14.545009 26.804137
v 69.635062 14.566555 26.759567
v 69.635062 14.598387 26.721655
v 69.635062 14.749350 27.210699
v 69.635062 14.085209 27.694971
v 69.635062 14.141783 27.764625
v 69.635062 14.277099 27.892546
v 69.635062 14.613957 28.105695
v 69.635062 14.705063 28.056628
v 69.635062 14.794679 28.004888
v 69.635062 14.882726 27.950522
v 69.635062 14.866562 27.552219
v 69.635062 14.823437 27.371072
v 69.635062 14.791402 27.287250
v 69.635062 14.640511 26.681567
v 69.635062 14.681629 26.640449
v 69.635062 14.721717 26.598325
v 69.635062 14.759629 26.566493
v 69.635062 14.804198 26.544947
v 69.635062 14.852694 26.535008
v 69.635062 14.902146 26.537286
v 69.635062 14.949523 26.551639
v 69.635062 14.991924 26.577190
v 69.635062 15.210761 26.749288
v 69.635062 15.361879 25.936408
v 69.635062 15.318552 25.912463
v 69.635062 15.282432 25.878610
v 69.635062 15.255735 25.836923
v 69.635062 15.240094 25.789954
v 69.635062 15.236468 25.740584
v 69.635062 15.245080 25.691834
v 69.635062 15.620339 26.039878
v 69.635062 15.287312 26.791340
v 69.635062 15.371133 26.823375
v 69.635062 15.552281 26.866500
v 69.635062 15.950584 26.882664
v 69.635062 16.004950 26.794617
v 69.635062 16.056689 26.705001
v 69.635062 16.105757 26.613895
v 69.635062 15.892608 26.277037
v 69.635062 15.764687 26.141721
v 69.635062 15.695032 26.085147
v 69.635062 15.261516 25.636055
v 69.635062 15.276566 25.579887
v 69.635062 15.290222 25.523363
v 69.635062 15.307138 25.476839
v 69.635062 15.334964 25.435895
v 69.635062 15.371993 25.403040
v 69.635062 15.415958 25.380286
v 69.635062 15.464165 25.369028
v 69.635062 15.513660 25.369955
v 69.635062 15.789228 25.409578
v 69.635062 15.513660 24.630045
v 69.635062 15.464165 24.630972
v 69.635062 15.415958 24.619714
v 69.635062 15.371993 24.596960
v 69.635062 15.334964 24.564105
v 69.635062 15.307138 24.523161
v 69.635062 15.290222 24.476637
v 69.635062 15.789228 24.590422
v 69.635062 15.876548 25.407721
v 69.635062 15.965157 25.393553
v 69.635062 16.143598 25.340327
v 69.635062 16.496620 25.155174
v 69.635062 16.499679 25.051740
v 69.635062 16.499679 24.948260
v 69.635062 16.496620 24.844826
v 69.635062 16.143598 24.659673
v 69.635062 15.965157 24.606447
v 69.635062 15.876548 24.592279
v 69.635062 15.261516 24.363945
v 69.635062 15.276566 24.420113
v 69.635062 12.000062 25.000000
v 69.635062 12.034136 25.258819
v 69.635062 12.134037 25.500000
v 69.635062 12.292955 25.707107
v 69.635062 12.500062 25.866025
v 69.635062 12.741243 25.965926
v 69.635062 13.000062 26.000000
v 69.635062 13.258881 25.965926
v 69.635062 13.500062 25.866025
v 69.635062 13.707169 25.707107
v 69.635062 13.866087 25.500000
v 69.635062 13.965988 25.258819
v 69.635062 14.000062 25.000000
v 69.635062 13.965988 24.741181
v 69.635062 13.866087 24.500000
v 69.635062 13.707169 24.292893
v 69.635062 13.500062 24.133975
v 69.635062 13.258881 24.034074
v 69.635062 13.000062 24.000000
v 69.635062 12.741243 24.034074
v 69.635062 12.500062 24.133975
v 69.635062 12.292955 24.292893
v 69.635062 12.134037 24.500000
v 69.635062 12.034136 24.741181
vt -0.500000 0.584986 0.000000
vt 0.000000 0.584986 0.000000
vt -0.500000 0.628319 0.000000
vt 0.000000 0.628319 0.000000
vt -0.500000 -0.628319 0.000000
vt 0.000000 -0.628319 0.000000
vt -0.500000 -0.584986 0.000000
vt -0.000000 -0.584986 0.000000
vt -0.500000 -0.541654 0.000000
vt -0.000000 -0.541654 0.000000
vt -0.500000 -0.498322 0.000000
vt -0.000000 -0.498322 0.000000
vt -0.500000 -0.454989 0.000000
vt -0.000000 -0.454989 0.000000
vt -0.500000 -0.411657 0.000000
vt -0.000000 -0.411657 0.000000
vt -0.500000 -0.368325 0.000000
vt -0.000000 -0.368325 0.000000
vt -0.500000 -0.324992 0.000000
vt -0.000000 -0.324992 0.000000
vt -0.500000 -0.281660 0.000000
vt -0.000000 -0.281660 0.000000
vt -0.500000 -0.238328 0.000000
vt -0.000000 -0.238328 0.000000
vt -0.500000 -0.194995 0.000000
vt -0.000000 -0.194995 0.000000
vt -0.500000 -0.151663 0.000000
vt -0.000000 -0.151663 0.000000
vt -0.500000 -0.108331 0.000000
vt -0.000000 -0.108331 0.000000
vt -0.500000 -0.064998 0.000000
vt -0.000000 -0.064998 0.000000
vt -0.500000 -0.021666 0.000000
vt -0.000000 -0.021666 0.000000
vt -0.500000 0.021666 0.000000
vt -0.000000 0.021666 0.000000
vt -0.500000 0.064998 0.000000
vt -0.000000 0.064998 0.000000
vt -0.500000 0.108331 0.000000
vt -0.000000 0.108331 0.000000
vt -0.500000 0.151663 0.000000
vt -0.000000 0.151663 0.000000
vt -0.500000 0.194995 0.000000
vt -0.000000 0.194995 0.000000
vt -0.500000 0.238328 0.000000
vt -0.000000 0.238328 0.000000
vt -0.500000 0.281660 0.000000
vt -0.000000 0.281660 0.000000
vt -0.500000 0.324992 0.000000
vt 0.000000 0.324992 0.000000
vt -0.500000 0.368325 0.000000
vt 0.000000 0.368325 0.000000
vt -0.500000 0.411657 0.000000
vt 0.000000 0.411657 0.000000
vt -0.500000 0.454989 0.000000
vt 0.000000 0.454989 0.000000
vt -0.500000 0.498322 0.000000
vt 0.000000 0.498322 0.000000
vt -0.500000 0.541654 0.000000
vt 0.000000 0.541654 0.000000
vt -0.096593 0.025882 0.000000
vt -0.198828 0.021624 0.000000
vt -0.100000 0.000000 0.000000
vt -0.198828 -0.021624 0.000000
vt -0.096593 -0.025882 0.000000
vt -0.189531 -0.063860 0.000000
vt -0.086603 -0.050000 0.000000
vt -0.171371 -0.103111 0.000000
vt -0.145199 -0.137540 0.000000
vt -0.189531 0.063860 0.000000
vt -0.086603 0.050000 0.000000
vt -0.171371 0.103111 0.000000
vt -0.145199 0.137540 0.000000
vt -0.070711 0.070711 0.000000
vt -0.112237 0.165538 0.000000
vt -0.050000 0.086603 0.000000
vt -0.074028 0.185795 0.000000
vt -0.025882 0.096593 0.000000
vt -0.032356 0.197365 0.000000
vt 0.000000 0.100000 0.000000
vt 0.010828 0.199707 0.000000
vt 0.025882 0.096593 0.000000
vt 0.053506 0.192710 0.000000
vt 0.093682 0.176702 0.000000
vt 0.050000 0.086603 0.000000
vt 0.129477 0.152432 0.000000
vt 0.070711 0.070711 0.000000
vt 0.159219 0.121035 0.000000
vt 0.086603 0.050000 0.000000
vt 0.181515 0.083978 0.000000
vt 0.096593 0.025882 0.000000
vt 0.195324 0.042994 0.000000
vt 0.100000 0.000000 0.000000
vt 0.200000 -0.000000 0.000000
vt 0.195324 -0.042994 0.000000
vt 0.096593 -0.025882 0.000000
vt 0.181515 -0.083978 0.000000
vt 0.086603 -0.050000 0.000000
vt 0.159219 -0.121035 0.000000
vt 0.070711 -0.070711 0.000000
vt 0.129477 -0.152432 0.000000
vt 0.050000 -0.086603 0.000000
vt 0.093682 -0.176702 0.000000
vt 0.025882 -0.096593 0.000000
vt 0.053506 -0.192710 0.000000
vt 0.010828 -0.199707 0.000000
vt 0.000000 -0.100000 0.000000
vt -0.032356 -0.197365 0.000000
vt -0.025882 -0.096593 0.000000
vt -0.074028 -0.185795 0.000000
vt -0.050000 -0.086603 0.000000
vt -0.112237 -0.165538 0.000000
vt -0.070711 -0.070711 0.000000
vt -0.000000 0.014889 0.000000
vt -0.200000 0.014889 0.000000
vt -0.000000 0.009926 0.000000
vt -0.200000 0.009926 0.000000
vt -0.000000 0.004963 0.000000
vt -0.200000 0.004963 0.000000
vt 0.000000 0.000000 0.000000
vt -0.200000 0.000000 0.000000
vt 0.000000 -0.004963 0.000000
vt -0.200000 -0.004963 0.000000
vt -0.000000 -0.009926 0.000000
vt -0.200000 -0.009926 0.000000
vt -0.000000 -0.014889 0.000000
vt -0.200000 -0.014889 0.000000
vt 0.027840 0.200000 0.000000
vt 0.000000 0.200000 0.000000
vt 0.027840 0.000000 0.000000
vt 0.000000 0.000000 0.000000
vt 0.200000 0.014889 0.000000
vt 0.000000 0.014889 0.000000
vt 0.200000 0.009926 0.000000
vt 0.000000 0.009926 0.000000
vt 0.200000 0.004963 0.000000
vt 0.000000 0.004963 0.000000
vt 0.200000 -0.000000 0.000000
vt 0.000000 -0.000000 0.000000
vt 0.200000 -0.004963 0.000000
vt 0.000000 -0.004963 0.000000
vt 0.200000 -0.009926 0.000000
vt 0.000000 -0.009926 0.000000
vt 0.200000 -0.014889 0.000000
vt 0.000000 -0.014889 0.000000
vt 0.020127 0.000000 0.000000
vt 0.047967 0.000000 0.000000
vt 0.020127 0.200000 0.000000
vt 0.047967 0.200000 0.000000
vt -0.076364 0.000000 0.000000
vt -0.038182 0.000000 0.000000
vt -0.076364 0.200000 0.000000
vt -0.038182 0.200000 0.000000
vt -0.019091 0.000000 0.000000
vt -0.019091 0.200000 0.000000
vt -0.009546 0.000000 0.000000
vt -0.009546 0.200000 0.000000
vt 0.000000 0.000000 0.000000
vt 0.000000 0.200000 0.000000
vt -0.200000 -0.000000 0.000000
vt -0.000000 -0.000000 0.000000
vt -0.200000 0.010348 0.000000
vt -0.000000 0.010348 0.000000
vt -0.200000 0.020697 0.000000
vt -0.000000 0.020697 0.000000
vt -0.200000 0.031045 0.000000
vt -0.000000 0.031045 0.000000
vt 0.000000 0.000000 0.000000
vt 0.009546 0.000000 0.000000
vt 0.000000 0.200000 0.000000
vt 0.009546 0.200000 0.000000
vt 0.019091 0.000000 0.000000
vt 0.019091 0.200000 0.000000
vt 0.038183 0.000000 0.000000
vt 0.038183 0.200000 0.000000
vt 0.076366 0.000000 0.000000
vt 0.076366 0.200000 0.000000
vt 0.195324 -0.042994 0.000000
vt 0.233490 -0.043590 0.000000
vt 0.200000 -0.000000 0.000000
vt 0.237193 -0.040304 0.000000
vt 0.241590 -0.038029 0.000000
vt 0.181515 -0.083978 0.000000
vt 0.224502 -0.069183 0.000000
vt 0.226145 -0.063606 0.000000
vt 0.227650 -0.057989 0.000000
vt 0.159219 -0.121035 0.000000
vt 0.190208 -0.153729 0.000000
vt 0.228237 -0.087861 0.000000
vt 0.225567 -0.083692 0.000000
vt 0.129477 -0.152432 0.000000
vt 0.172166 -0.159833 0.000000
vt 0.175957 -0.156649 0.000000
vt 0.180414 -0.154495 0.000000
vt 0.093682 -0.176702 0.000000
vt 0.153501 -0.185263 0.000000
vt 0.154495 -0.180414 0.000000
vt 0.156649 -0.175957 0.000000
vt 0.053506 -0.192710 0.000000
vt 0.078995 -0.224003 0.000000
vt 0.083692 -0.225567 0.000000
vt 0.087861 -0.228237 0.000000
vt 0.010828 -0.199707 0.000000
vt 0.047684 -0.230708 0.000000
vt 0.052336 -0.229016 0.000000
vt 0.057989 -0.227650 0.000000
vt -0.032356 -0.197365 0.000000
vt -0.040304 -0.237193 0.000000
vt -0.038029 -0.241590 0.000000
vt -0.036903 -0.246410 0.000000
vt -0.074028 -0.185795 0.000000
vt -0.063606 -0.226145 0.000000
vt -0.057989 -0.227650 0.000000
vt -0.052336 -0.229016 0.000000
vt -0.112237 -0.165538 0.000000
vt -0.087861 -0.228237 0.000000
vt -0.083692 -0.225567 0.000000
vt -0.078995 -0.224003 0.000000
vt -0.145199 -0.137540 0.000000
vt -0.156649 -0.175957 0.000000
vt -0.154495 -0.180414 0.000000
vt -0.153501 -0.185263 0.000000
vt -0.171371 -0.103111 0.000000
vt -0.180414 -0.154495 0.000000
vt -0.175957 -0.156649 0.000000
vt -0.172166 -0.159833 0.000000
vt -0.189531 -0.063860 0.000000
vt -0.225567 -0.083692 0.000000
vt -0.228237 -0.087861 0.000000
vt -0.231849 -0.091246 0.000000
vt -0.198828 -0.021624 0.000000
vt -0.229016 -0.052336 0.000000
vt -0.227650 -0.057989 0.000000
vt -0.226145 -0.063606 0.000000
vt -0.198828 0.021624 0.000000
vt -0.241590 -0.038029 0.000000
vt -0.237193 -0.040304 0.000000
vt -0.233490 -0.043590 0.000000
vt -0.189531 0.063860 0.000000
vt -0.229016 0.052336 0.000000
vt -0.230708 0.047684 0.000000
vt -0.233490 0.043590 0.000000
vt -0.171371 0.103111 0.000000
vt -0.225567 0.083692 0.000000
vt -0.224003 0.078995 0.000000
vt -0.223641 0.074058 0.000000
vt -0.145199 0.137540 0.000000
vt -0.180414 0.154495 0.000000
vt -0.185263 0.153501 0.000000
vt -0.190208 0.153729 0.000000
vt -0.112237 0.165538 0.000000
vt -0.156649 0.175957 0.000000
vt -0.159833 0.172166 0.000000
vt -0.164045 0.168157 0.000000
vt -0.074028 0.185795 0.000000
vt -0.087861 0.228237 0.000000
vt -0.153729 0.190208 0.000000
vt -0.153501 0.185263 0.000000
vt -0.032356 0.197365 0.000000
vt -0.063606 0.226145 0.000000
vt -0.069183 0.224502 0.000000
vt -0.074058 0.223641 0.000000
vt 0.010828 0.199707 0.000000
vt -0.040304 0.237193 0.000000
vt -0.043590 0.233490 0.000000
vt -0.047684 0.230708 0.000000
vt 0.053506 0.192710 0.000000
vt 0.047684 0.230708 0.000000
vt 0.043590 0.233490 0.000000
vt 0.040304 0.237193 0.000000
vt 0.093682 0.176702 0.000000
vt 0.078995 0.224003 0.000000
vt 0.074058 0.223641 0.000000
vt 0.069183 0.224502 0.000000
vt 0.129477 0.152432 0.000000
vt 0.153501 0.185263 0.000000
vt 0.153729 0.190208 0.000000
vt 0.155164 0.194946 0.000000
vt 0.159219 0.121035 0.000000
vt 0.172166 0.159833 0.000000
vt 0.168157 0.164045 0.000000
vt 0.164045 0.168157 0.000000
vt 0.181515 0.083978 0.000000
vt 0.190208 0.153729 0.000000
vt 0.185263 0.153501 0.000000
vt 0.180414 0.154495 0.000000
vt 0.195324 0.042994 0.000000
vt 0.224502 0.069183 0.000000
vt 0.223641 0.074058 0.000000
vt 0.224003 0.078995 0.000000
vt 0.233490 0.043590 0.000000
vt 0.230708 0.047684 0.000000
vt 0.229016 0.052336 0.000000
vt -0.168157 -0.164045 0.000000
vt -0.164045 -0.168157 0.000000
vt -0.159833 -0.172166 0.000000
vt -0.153729 -0.190208 0.000000
vt -0.155164 -0.194946 0.000000
vt -0.091246 -0.231849 0.000000
vt -0.157719 -0.199186 0.000000
vt -0.093641 -0.236182 0.000000
vt -0.174929 -0.221070 0.000000
vt -0.103988 -0.262028 0.000000
vt -0.179134 -0.228725 0.000000
vt -0.108515 -0.269497 0.000000
vt -0.182337 -0.237107 0.000000
vt -0.114172 -0.276462 0.000000
vt -0.186650 -0.255222 0.000000
vt -0.127704 -0.289255 0.000000
vt -0.179462 -0.300489 0.000000
vt -0.170500 -0.305663 0.000000
vt -0.188266 -0.295052 0.000000
vt -0.161389 -0.310570 0.000000
vt -0.074058 -0.223641 0.000000
vt -0.069183 -0.224502 0.000000
vt -0.047684 -0.230708 0.000000
vt -0.043590 -0.233490 0.000000
vt -0.036996 -0.251360 0.000000
vt 0.036996 -0.251360 0.000000
vt 0.036903 -0.246410 0.000000
vt 0.038029 -0.241590 0.000000
vt 0.040304 -0.237193 0.000000
vt 0.040958 -0.278917 0.000000
vt -0.040958 -0.278917 0.000000
vt 0.040772 -0.287649 0.000000
vt -0.040772 -0.287649 0.000000
vt 0.039355 -0.296510 0.000000
vt -0.039355 -0.296510 0.000000
vt 0.034033 -0.314354 0.000000
vt -0.034033 -0.314354 0.000000
vt 0.005174 -0.349962 0.000000
vt -0.005174 -0.349962 0.000000
vt -0.015517 -0.349656 0.000000
vt 0.015517 -0.349656 0.000000
vt 0.043590 -0.233490 0.000000
vt 0.063606 -0.226145 0.000000
vt 0.069183 -0.224502 0.000000
vt 0.074058 -0.223641 0.000000
vt 0.091246 -0.231849 0.000000
vt 0.155164 -0.194946 0.000000
vt 0.153729 -0.190208 0.000000
vt 0.157719 -0.199186 0.000000
vt 0.093641 -0.236182 0.000000
vt 0.174929 -0.221070 0.000000
vt 0.103988 -0.262028 0.000000
vt 0.179134 -0.228725 0.000000
vt 0.108515 -0.269497 0.000000
vt 0.182337 -0.237107 0.000000
vt 0.114172 -0.276462 0.000000
vt 0.186650 -0.255222 0.000000
vt 0.127704 -0.289255 0.000000
vt 0.179462 -0.300489 0.000000
vt 0.170500 -0.305663 0.000000
vt 0.161389 -0.310570 0.000000
vt 0.188266 -0.295052 0.000000
vt 0.159833 -0.172166 0.000000
vt 0.164045 -0.168157 0.000000
vt 0.168157 -0.164045 0.000000
vt 0.185263 -0.153501 0.000000
vt 0.231849 -0.091246 0.000000
vt 0.194946 -0.155164 0.000000
vt 0.236182 -0.093641 0.000000
vt 0.199186 -0.157719 0.000000
vt 0.262028 -0.103988 0.000000
vt 0.221070 -0.174929 0.000000
vt 0.269497 -0.108515 0.000000
vt 0.228725 -0.179134 0.000000
vt 0.276462 -0.114172 0.000000
vt 0.237107 -0.182337 0.000000
vt 0.289255 -0.127704 0.000000
vt 0.255222 -0.186650 0.000000
vt 0.300489 -0.179462 0.000000
vt 0.295052 -0.188266 0.000000
vt 0.305663 -0.170500 0.000000
vt 0.310570 -0.161389 0.000000
vt 0.224003 -0.078995 0.000000
vt 0.223641 -0.074058 0.000000
vt 0.229016 -0.052336 0.000000
vt 0.230708 -0.047684 0.000000
vt 0.246410 -0.036903 0.000000
vt 0.246410 0.036903 0.000000
vt 0.241590 0.038029 0.000000
vt 0.251360 -0.036996 0.000000
vt 0.251360 0.036996 0.000000
vt 0.278917 -0.040958 0.000000
vt 0.278917 0.040958 0.000000
vt 0.287649 0.040772 0.000000
vt 0.287649 -0.040772 0.000000
vt 0.296510 0.039355 0.000000
vt 0.296510 -0.039355 0.000000
vt 0.314354 0.034033 0.000000
vt 0.314354 -0.034033 0.000000
vt 0.349962 -0.005174 0.000000
vt 0.349656 -0.015517 0.000000
vt 0.349962 0.005174 0.000000
vt 0.349656 0.015517 0.000000
vt 0.237193 0.040304 0.000000
vt 0.227650 0.057989 0.000000
vt 0.226145 0.063606 0.000000
vt 0.225567 0.083692 0.000000
vt 0.228237 0.087861 0.000000
vt 0.231849 0.091246 0.000000
vt 0.194946 0.155164 0.000000
vt 0.236182 0.093641 0.000000
vt 0.199186 0.157719 0.000000
vt 0.262028 0.103988 0.000000
vt 0.221070 0.174929 0.000000
vt 0.269497 0.108515 0.000000
vt 0.228725 0.179134 0.000000
vt 0.276462 0.114172 0.000000
vt 0.237107 0.182337 0.000000
vt 0.289255 0.127704 0.000000
vt 0.255222 0.186650 0.000000
vt 0.305663 0.170500 0.000000
vt 0.300489 0.179462 0.000000
vt 0.310570 0.161389 0.000000
vt 0.295052 0.188266 0.000000
vt 0.175957 0.156649 0.000000
vt 0.159833 0.172166 0.000000
vt 0.156649 0.175957 0.000000
vt 0.154495 0.180414 0.000000
vt 0.091246 0.231849 0.000000
vt 0.157719 0.199186 0.000000
vt 0.093641 0.236182 0.000000
vt 0.174929 0.221070 0.000000
vt 0.103988 0.262028 0.000000
vt 0.179134 0.228725 0.000000
vt 0.108515 0.269497 0.000000
vt 0.182337 0.237107 0.000000
vt 0.114172 0.276462 0.000000
vt 0.186650 0.255222 0.000000
vt 0.127704 0.289255 0.000000
vt 0.179462 0.300489 0.000000
vt 0.170500 0.305663 0.000000
vt 0.188266 0.295052 0.000000
vt 0.161389 0.310570 0.000000
vt 0.087861 0.228237 0.000000
vt 0.083692 0.225567 0.000000
vt 0.063606 0.226145 0.000000
vt 0.057989 0.227650 0.000000
vt 0.052336 0.229016 0.000000
vt 0.038029 0.241590 0.000000
vt 0.036903 0.246410 0.000000
vt -0.036903 0.246410 0.000000
vt -0.036996 0.251360 0.000000
vt 0.036996 0.251360 0.000000
vt -0.040958 0.278917 0.000000
vt 0.040958 0.278917 0.000000
vt -0.040772 0.287649 0.000000
vt 0.040772 0.287649 0.000000
vt -0.039355 0.296510 0.000000
vt 0.039355 0.296510 0.000000
vt -0.034033 0.314354 0.000000
vt 0.034033 0.314354 0.000000
vt -0.005174 0.349962 0.000000
vt 0.005174 0.349962 0.000000
vt 0.015517 0.349656 0.000000
vt -0.015517 0.349656 0.000000
vt -0.038029 0.241590 0.000000
vt -0.052336 0.229016 0.000000
vt -0.057989 0.227650 0.000000
vt -0.078995 0.224003 0.000000
vt -0.083692 0.225567 0.000000
vt -0.155164 0.194946 0.000000
vt -0.091246 0.231849 0.000000
vt -0.157719 0.199186 0.000000
vt -0.093641 0.236182 0.000000
vt -0.174929 0.221070 0.000000
vt -0.103988 0.262028 0.000000
vt -0.179134 0.228725 0.000000
vt -0.108515 0.269497 0.000000
vt -0.182337 0.237107 0.000000
vt -0.114172 0.276462 0.000000
vt -0.186650 0.255222 0.000000
vt -0.127704 0.289255 0.000000
vt -0.179462 0.300489 0.000000
vt -0.170500 0.305663 0.000000
vt -0.161389 0.310570 0.000000
vt -0.188266 0.295052 0.000000
vt -0.154495 0.180414 0.000000
vt -0.168157 0.164045 0.000000
vt -0.172166 0.159833 0.000000
vt -0.175957 0.156649 0.000000
vt -0.194946 0.155164 0.000000
vt -0.231849 0.091246 0.000000
vt -0.228237 0.087861 0.000000
vt -0.236182 0.093641 0.000000
vt -0.199186 0.157719 0.000000
vt -0.262028 0.103988 0.000000
vt -0.221070 0.174929 0.000000
vt -0.269497 0.108515 0.000000
vt -0.228725 0.179134 0.000000
vt -0.276462 0.114172 0.000000
vt -0.237107 0.182337 0.000000
vt -0.289255 0.127704 0.000000
vt -0.255222 0.186650 0.000000
vt -0.305663 0.170500 0.000000
vt -0.300489 0.179462 0.000000
vt -0.295052 0.188266 0.000000
vt -0.310570 0.161389 0.000000
vt -0.224502 0.069183 0.000000
vt -0.226145 0.063606 0.000000
vt -0.227650 0.057989 0.000000
vt -0.237193 0.040304 0.000000
vt -0.241590 0.038029 0.000000
vt -0.246410 -0.036903 0.000000
vt -0.246410 0.036903 0.000000
vt -0.251360 -0.036996 0.000000
vt -0.251360 0.036996 0.000000
vt -0.278917 -0.040958 0.000000
vt -0.278917 0.040958 0.000000
vt -0.287649 0.040772 0.000000
vt -0.287649 -0.040772 0.000000
vt -0.296510 0.039355 0.000000
vt -0.296510 -0.039355 0.000000
vt -0.314354 0.034033 0.000000
vt -0.314354 -0.034033 0.000000
vt -0.349962 -0.005174 0.000000
vt -0.349656 -0.015517 0.000000
vt -0.349656 0.015517 0.000000
vt -0.349962 0.005174 0.000000
vt -0.230708 -0.047684 0.000000
vt -0.224502 -0.069183 0.000000
vt -0.223641 -0.074058 0.000000
vt -0.224003 -0.078995 0.000000
vt -0.194946 -0.155164 0.000000
vt -0.236182 -0.093641 0.000000
vt -0.199186 -0.157719 0.000000
vt -0.262028 -0.103988 0.000000
vt -0.221070 -0.174929 0.000000
vt -0.269497 -0.108515 0.000000
vt -0.228725 -0.179134 0.000000
vt -0.276462 -0.114172 0.000000
vt -0.237107 -0.182337 0.000000
vt -0.289255 -0.127704 0.000000
vt -0.255222 -0.186650 0.000000
vt -0.300489 -0.179462 0.000000
vt -0.295052 -0.188266 0.000000
vt -0.310570 -0.161389 0.000000
vt -0.305663 -0.170500 0.000000
vt -0.190208 -0.153729 0.000000
vt -0.185263 -0.153501 0.000000
vt -0.000000 -0.175783 0.000000
vt -0.200000 -0.175783 0.000000
vt -0.000000 -0.181598 0.000000
vt -0.200000 -0.181598 0.000000
vt -0.000000 -0.187413 0.000000
vt -0.200000 -0.187413 0.000000
vt -0.000000 -0.193228 0.000000
vt -0.200000 -0.193228 0.000000
vt 0.000000 0.014889 0.000000
vt -0.200000 0.014889 0.000000
vt -0.000000 0.009926 0.000000
vt -0.200000 0.009926 0.000000
vt -0.000000 0.004963 0.000000
vt -0.200000 0.004963 0.000000
vt 0.000000 0.000000 0.000000
vt -0.200000 0.000000 0.000000
vt 0.000000 -0.004963 0.000000
vt -0.200000 -0.004963 0.000000
vt 0.000000 -0.009926 0.000000
vt -0.200000 -0.009926 0.000000
vt 0.000000 -0.014889 0.000000
vt -0.200000 -0.014889 0.000000
vt 0.027840 0.200000 0.000000
vt 0.000000 0.200000 0.000000
vt 0.027840 0.000000 0.000000
vt 0.000000 0.000000 0.000000
vt 0.200000 0.014889 0.000000
vt 0.000000 0.014889 0.000000
vt 0.200000 0.009926 0.000000
vt 0.000000 0.009926 0.000000
vt 0.200000 0.004963 0.000000
vt -0.000000 0.004963 0.000000
vt 0.200000 0.000000 0.000000
vt -0.000000 0.000000 0.000000
vt 0.200000 -0.004963 0.000000
vt 0.000000 -0.004963 0.000000
vt 0.200000 -0.009926 0.000000
vt -0.000000 -0.009926 0.000000
vt 0.200000 -0.014889 0.000000
vt -0.000000 -0.014889 0.000000
vt 0.020127 0.000000 0.000000
vt 0.047967 0.000000 0.000000
vt 0.020127 0.200000 0.000000
vt 0.047967 0.200000 0.000000
vt -0.076364 0.000000 0.000000
vt -0.038182 0.000000 0.000000
vt -0.076364 0.200000 0.000000
vt -0.038182 0.200000 0.000000
vt -0.019091 0.000000 0.000000
vt -0.019091 0.200000 0.000000
vt -0.009546 0.000000 0.000000
vt -0.009546 0.200000 0.000000
vt 0.000000 0.000000 0.000000
vt 0.000000 0.200000 0.000000
vt -0.200000 0.000000 0.000000
vt -0.000000 0.000000 0.000000
vt -0.200000 0.010348 0.000000
vt -0.000000 0.010348 0.000000
vt -0.200000 0.020697 0.000000
vt -0.000000 0.020697 0.000000
vt -0.200000 0.031045 0.000000
vt -0.000000 0.031045 0.000000
vt 0.000000 0.000000 0.000000
vt 0.009546 0.000000 0.000000
vt 0.000000 0.200000 0.000000
vt 0.009546 0.200000 0.000000
vt 0.019091 0.000000 0.000000
vt 0.019091 0.200000 0.000000
vt 0.038183 0.000000 0.000000
vt 0.038183 0.200000 0.000000
vt 0.076366 0.000000 0.000000
vt 0.076366 0.200000 0.000000
vt -0.000000 -0.298787 0.000000
vt -0.200000 -0.298787 0.000000
vt -0.000000 -0.304602 0.000000
vt -0.200000 -0.304602 0.000000
vt -0.000000 -0.310417 0.000000
vt -0.200000 -0.310417 0.000000
vt -0.000000 -0.316232 0.000000
vt -0.200000 -0.316232 0.000000
vt -0.000000 0.014889 0.000000
vt -0.200000 0.014889 0.000000
vt 0.000000 0.009926 0.000000
vt -0.200000 0.009926 0.000000
vt 0.000000 0.004963 0.000000
vt -0.200000 0.004963 0.000000
vt 0.000000 -0.000000 0.000000
vt -0.200000 -0.000000 0.000000
vt 0.000000 -0.004963 0.000000
vt -0.200000 -0.004963 0.000000
vt 0.000000 -0.009926 0.000000
vt -0.200000 -0.009926 0.000000
vt 0.000000 -0.014889 0.000000
vt -0.200000 -0.014889 0.000000
vt 0.027840 0.200000 0.000000
vt 0.000000 0.200000 0.000000
vt 0.027840 0.000000 0.000000
vt 0.000000 0.000000 0.000000
vt 0.200000 0.014889 0.000000
vt -0.000000 0.014889 0.000000
vt 0.200000 0.009926 0.000000
vt 0.000000 0.009926 0.000000
vt 0.200000 0.004963 0.000000
vt -0.000000 0.004963 0.000000
vt 0.200000 -0.000000 0.000000
vt 0.000000 -0.000000 0.000000
vt 0.200000 -0.004963 0.000000
vt 0.000000 -0.004963 0.000000
vt 0.200000 -0.009926 0.000000
vt 0.000000 -0.009926 0.000000
vt 0.200000 -0.014889 0.000000
vt 0.000000 -0.014889 0.000000
vt 0.020127 0.000000 0.000000
vt 0.047967 0.000000 0.000000
vt 0.020127 0.200000 0.000000
vt 0.047967 0.200000 0.000000
vt -0.076364 0.000000 0.000000
vt -0.038182 0.000000 0.000000
vt -0.076364 0.200000 0.000000
vt -0.038182 0.200000 0.000000
vt -0.019091 0.000000 0.000000
vt -0.019091 0.200000 0.000000
vt -0.009546 0.000000 0.000000
vt -0.009546 0.200000 0.000000
vt 0.000000 0.000000 0.000000
vt 0.000000 0.200000 0.000000
vt -0.200000 0.000000 0.000000
vt -0.000000 0.000000 0.000000
vt -0.200000 0.010348 0.000000
vt -0.000000 0.010348 0.000000
vt -0.200000 0.020697 0.000000
vt -0.000000 0.020697 0.000000
vt -0.200000 0.031045 0.000000
vt -0.000000 0.031045 0.000000
vt 0.000000 0.000000 0.000000
vt 0.009546 0.000000 0.000000
vt 0.000000 0.200000 0.000000
vt 0.009546 0.200000 0.000000
vt 0.019091 0.000000 0.000000
vt 0.019091 0.200000 0.000000
vt 0.038183 0.000000 0.000000
vt 0.038183 0.200000 0.000000
vt 0.076366 0.000000 0.000000
vt 0.076366 0.200000 0.000000
vt -0.000000 -0.421791 0.000000
vt -0.200000 -0.421791 0.000000
vt -0.000000 -0.427606 0.000000
vt -0.200000 -0.427606 0.000000
vt -0.000000 -0.433421 0.000000
vt -0.200000 -0.433421 0.000000
vt -0.000000 -0.439236 0.000000
vt -0.200000 -0.439236 0.000000
vt -0.000000 0.014889 0.000000
vt -0.200000 0.014889 0.000000
vt -0.000000 0.009926 0.000000
vt -0.200000 0.009926 0.000000
vt 0.000000 0.004963 0.000000
vt -0.200000 0.004963 0.000000
vt 0.000000 0.000000 0.000000
vt -0.200000 0.000000 0.000000
vt -0.000000 -0.004963 0.000000
vt -0.200000 -0.004963 0.000000
vt 0.000000 -0.009926 0.000000
vt -0.200000 -0.009926 0.000000
vt -0.000000 -0.014889 0.000000
vt -0.200000 -0.014889 0.000000
vt 0.027840 0.200000 0.000000
vt 0.000000 0.200000 0.000000
vt 0.027840 0.000000 0.000000
vt 0.000000 0.000000 0.000000
vt 0.200000 0.014889 0.000000
vt 0.000000 0.014889 0.000000
vt 0.200000 0.009926 0.000000
vt -0.000000 0.009926 0.000000
vt 0.200000 0.004963 0.000000
vt -0.000000 0.004963 0.000000
vt 0.200000 0.000000 0.000000
vt -0.000000 0.000000 0.000000
vt 0.200000 -0.004963 0.000000
vt -0.000000 -0.004963 0.000000
vt 0.200000 -0.009926 0.000000
vt -0.000000 -0.009926 0.000000
vt 0.200000 -0.014889 0.000000
vt -0.000000 -0.014889 0.000000
vt 0.020127 0.000000 0.000000
vt 0.047967 0.000000 0.000000
vt 0.020127 0.200000 0.000000
vt 0.047967 0.200000 0.000000
vt -0.076364 0.000000 0.000000
vt -0.038182 0.000000 0.000000
vt -0.076364 0.200000 0.000000
vt -0.038182 0.200000 0.000000
vt -0.019091 0.000000 0.000000
vt -0.019091 0.200000 0.000000
vt -0.009546 0.000000 0.000000
vt -0.009546 0.200000 0.000000
vt 0.000000 0.000000 0.000000
vt 0.000000 0.200000 0.000000
vt -0.200000 0.000000 0.000000
vt -0.000000 0.000000 0.000000
vt -0.200000 0.010348 0.000000
vt -0.000000 0.010348 0.000000
vt -0.200000 0.020697 0.000000
vt -0.000000 0.020697 0.000000
vt -0.200000 0.031045 0.000000
vt -0.000000 0.031045 0.000000
vt 0.000000 0.000000 0.000000
vt 0.009546 0.000000 0.000000
vt 0.000000 0.200000 0.000000
vt 0.009546 0.200000 0.000000
vt 0.019091 0.000000 0.000000
vt 0.019091 0.200000 0.000000
vt 0.038183 0.000000 0.000000
vt 0.038183 0.200000 0.000000
vt 0.076366 0.000000 0.000000
vt 0.076366 0.200000 0.000000
vt -0.000000 -0.544794 0.000000
vt -0.200000 -0.544794 0.000000
vt -0.000000 -0.550610 0.000000
vt -0.200000 -0.550610 0.000000
vt -0.000000 -0.556425 0.000000
vt -0.200000 -0.556425 0.000000
vt -0.000000 -0.562240 0.000000
vt -0.200000 -0.562240 0.000000
vt -0.000000 0.014889 0.000000
vt -0.200000 0.014889 0.000000
vt -0.000000 0.009926 0.000000
vt -0.200000 0.009926 0.000000
vt -0.000000 0.004963 0.000000
vt -0.200000 0.004963 0.000000
vt -0.000000 -0.000000 0.000000
vt -0.200000 -0.000000 0.000000
vt -0.000000 -0.004963 0.000000
vt -0.200000 -0.004963 0.000000
vt 0.000000 -0.009926 0.000000
vt -0.200000 -0.009926 0.000000
vt 0.000000 -0.014889 0.000000
vt -0.200000 -0.014889 0.000000
vt 0.027840 0.200000 0.000000
vt 0.000000 0.200000 0.000000
vt 0.027840 0.000000 0.000000
vt 0.000000 0.000000 0.000000
vt 0.200000 0.014889 0.000000
vt 0.000000 0.014889 0.000000
vt 0.200000 0.009926 0.000000
vt 0.000000 0.009926 0.000000
vt 0.200000 0.004963 0.000000
vt -0.000000 0.004963 0.000000
vt 0.200000 0.000000 0.000000
vt -0.000000 0.000000 0.000000
vt 0.200000 -0.004963 0.000000
vt 0.000000 -0.004963 0.000000
vt 0.200000 -0.009926 0.000000
vt 0.000000 -0.009926 0.000000
vt 0.200000 -0.014889 0.000000
vt -0.000000 -0.014889 0.000000
vt 0.020127 0.000000 0.000000
vt 0.047967 0.000000 0.000000
vt 0.020127 0.200000 0.000000
vt 0.047967 0.200000 0.000000
vt -0.076364 0.000000 0.000000
vt -0.038182 0.000000 0.000000
vt -0.076364 0.200000 0.000000
vt -0.038182 0.200000 0.000000
vt -0.019091 0.000000 0.000000
vt -0.019091 0.200000 0.000000
vt -0.009546 0.000000 0.000000
vt -0.009546 0.200000 0.000000
vt 0.000000 0.000000 0.000000
vt 0.000000 0.200000 0.000000
vt -0.200000 0.000000 0.000000
vt -0.000000 0.000000 0.000000
vt -0.200000 0.010348 0.000000
vt -0.000000 0.010348 0.000000
vt -0.200000 0.020697 0.000000
vt -0.000000 0.020697 0.000000
vt -0.200000 0.031045 0.000000
vt -0.000000 0.031045 0.000000
vt 0.000000 0.000000 0.000000
vt 0.009546 0.000000 0.000000
vt 0.000000 0.200000 0.000000
vt 0.009546 0.200000 0.000000
vt 0.019091 0.000000 0.000000
vt 0.019091 0.200000 0.000000
vt 0.038183 0.000000 0.000000
vt 0.038183 0.200000 0.000000
vt 0.076366 0.000000 0.000000
vt 0.076366 0.200000 0.000000
vt -0.000000 -0.667798 0.000000
vt -0.200000 -0.667798 0.000000
vt -0.000000 -0.673613 0.000000
vt -0.200000 -0.673613 0.000000
vt -0.000000 -0.679429 0.000000
vt -0.200000 -0.679429 0.000000
vt -0.000000 -0.685244 0.000000
vt -0.200000 -0.685244 0.000000
vt -0.000000 0.014889 0.000000
vt -0.200000 0.014889 0.000000
vt -0.000000 0.009926 0.000000
vt -0.200000 0.009926 0.000000
vt -0.000000 0.004963 0.000000
vt -0.200000 0.004963 0.000000
vt -0.000000 0.000000 0.000000
vt -0.200000 -0.000000 0.000000
vt -0.000000 -0.004963 0.000000
vt -0.200000 -0.004963 0.000000
vt -0.000000 -0.009926 0.000000
vt -0.200000 -0.009926 0.000000
vt -0.000000 -0.014889 0.000000
vt -0.200000 -0.014889 0.000000
vt 0.027840 0.200000 0.000000
vt 0.000000 0.200000 0.000000
vt 0.027840 0.000000 0.000000
vt 0.000000 0.000000 0.000000
vt 0.200000 0.014889 0.000000
vt -0.000000 0.014889 0.000000
vt 0.200000 0.009926 0.000000
vt 0.000000 0.009926 0.000000
vt 0.200000 0.004963 0.000000
vt -0.000000 0.004963 0.000000
vt 0.200000 -0.000000 0.000000
vt 0.000000 -0.000000 0.000000
vt 0.200000 -0.004963 0.000000
vt 0.000000 -0.004963 0.000000
vt 0.200000 -0.009926 0.000000
vt 0.000000 -0.009926 0.000000
vt 0.200000 -0.014889 0.000000
vt 0.000000 -0.014889 0.000000
vt 0.020127 0.000000 0.000000
vt 0.047967 0.000000 0.000000
vt 0.020127 0.200000 0.000000
vt 0.047967 0.200000 0.000000
vt -0.076364 0.000000 0.000000
vt -0.038182 0.000000 0.000000
vt -0.076364 0.200000 0.000000
vt -0.038182 0.200000 0.000000
vt -0.019091 0.000000 0.000000
vt -0.019091 0.200000 0.000000
vt -0.009546 0.000000 0.000000
vt -0.009546 0.200000 0.000000
vt 0.000000 0.000000 0.000000
vt 0.000000 0.200000 0.000000
vt -0.200000 0.000000 0.000000
vt -0.000000 0.000000 0.000000
vt -0.200000 0.010348 0.000000
vt -0.000000 0.010348 0.000000
vt -0.200000 0.020697 0.000000
vt -0.000000 0.020697 0.000000
vt -0.200000 0.031045 0.000000
vt -0.000000 0.031045 0.000000
vt 0.000000 0.000000 0.000000
vt 0.009546 0.000000 0.000000
vt 0.000000 0.200000 0.000000
vt 0.009546 0.200000 0.000000
vt 0.019091 0.000000 0.000000
vt 0.019091 0.200000 0.000000
vt 0.038183 0.000000 0.000000
vt 0.038183 0.200000 0.000000
vt 0.076366 0.000000 0.000000
vt 0.076366 0.200000 0.000000
vt -0.000000 0.685244 0.000000
vt -0.200000 0.685244 0.000000
vt -0.000000 0.679429 0.000000
vt -0.200000 0.679429 0.000000
vt -0.000000 0.673613 0.000000
vt -0.200000 0.673613 0.000000
vt -0.000000 0.667798 0.000000
vt -0.200000 0.667798 0.000000
vt -0.000000 0.014889 0.000000
vt -0.200000 0.014889 0.000000
vt 0.000000 0.009926 0.000000
vt -0.200000 0.009926 0.000000
vt -0.000000 0.004963 0.000000
vt -0.200000 0.004963 0.000000
vt -0.000000 -0.000000 0.000000
vt -0.200000 -0.000000 0.000000
vt -0.000000 -0.004963 0.000000
vt -0.200000 -0.004963 0.000000
vt -0.000000 -0.009926 0.000000
vt -0.200000 -0.009926 0.000000
vt -0.000000 -0.014889 0.000000
vt -0.200000 -0.014889 0.000000
vt 0.027840 0.200000 0.000000
vt 0.000000 0.200000 0.000000
vt 0.027840 0.000000 0.000000
vt 0.000000 0.000000 0.000000
vt 0.200000 0.014889 0.000000
vt 0.000000 0.014889 0.000000
vt 0.200000 0.009926 0.000000
vt 0.000000 0.009926 0.000000
vt 0.200000 0.004963 0.000000
vt -0.000000 0.004963 0.000000
vt 0.200000 0.000000 0.000000
vt 0.000000 0.000000 0.000000
vt 0.200000 -0.004963 0.000000
vt 0.000000 -0.004963 0.000000
vt 0.200000 -0.009926 0.000000
vt 0.000000 -0.009926 0.000000
vt 0.200000 -0.014889 0.000000
vt 0.000000 -0.014889 0.000000
vt 0.020127 0.000000 0.000000
vt 0.047967 0.000000 0.000000
vt 0.020127 0.200000 0.000000
vt 0.047967 0.200000 0.000000
vt -0.076364 0.000000 0.000000
vt -0.038182 0.000000 0.000000
vt -0.076364 0.200000 0.000000
vt -0.038182 0.200000 0.000000
vt -0.019091 0.000000 0.000000
vt -0.019091 0.200000 0.000000
vt -0.009546 0.000000 0.000000
vt -0.009546 0.200000 0.000000
vt 0.000000 0.000000 0.000000
vt 0.000000 0.200000 0.000000
vt -0.200000 0.000000 0.000000
vt -0.000000 0.000000 0.000000
vt -0.200000 0.010348 0.000000
vt -0.000000 0.010348 0.000000
vt -0.200000 0.020697 0.000000
vt -0.000000 0.020697 0.000000
vt -0.200000 0.031045 0.000000
vt -0.000000 0.031045 0.000000
vt 0.000000 0.000000 0.000000
vt 0.009546 0.000000 0.000000
vt 0.000000 0.200000 0.000000
vt 0.009546 0.200000 0.000000
vt 0.019091 0.000000 0.000000
vt 0.019091 0.200000 0.000000
vt 0.038183 0.000000 0.000000
vt 0.038183 0.200000 0.000000
vt 0.076366 0.000000 0.000000
vt 0.076366 0.200000 0.000000
vt -0.000000 0.562240 0.000000
vt -0.200000 0.562240 0.000000
vt -0.000000 0.556425 0.000000
vt -0.200000 0.556425 0.000000
vt -0.000000 0.550610 0.000000
vt -0.200000 0.550610 0.000000
vt -0.000000 0.544794 0.000000
vt -0.200000 0.544794 0.000000
vt 0.000000 0.014889 0.000000
vt -0.200000 0.014889 0.000000
vt 0.000000 0.009926 0.000000
vt -0.200000 0.009926 0.000000
vt -0.000000 0.004963 0.000000
vt -0.200000 0.004963 0.000000
vt 0.000000 0.000000 0.000000
vt -0.200000 0.000000 0.000000
vt -0.000000 -0.004963 0.000000
vt -0.200000 -0.004963 0.000000
vt -0.000000 -0.009926 0.000000
vt -0.200000 -0.009926 0.000000
vt -0.000000 -0.014889 0.000000
vt -0.200000 -0.014889 0.000000
vt 0.027840 0.200000 0.000000
vt 0.000000 0.200000 0.000000
vt 0.027840 0.000000 0.000000
vt 0.000000 0.000000 0.000000
vt 0.200000 0.014889 0.000000
vt 0.000000 0.014889 0.000000
vt 0.200000 0.009926 0.000000
vt -0.000000 0.009926 0.000000
vt 0.200000 0.004963 0.000000
vt -0.000000 0.004963 0.000000
vt 0.200000 0.000000 0.000000
vt -0.000000 0.000000 0.000000
vt 0.200000 -0.004963 0.000000
vt -0.000000 -0.004963 0.000000
vt 0.200000 -0.009926 0.000000
vt -0.000000 -0.009926 0.000000
vt 0.200000 -0.014889 0.000000
vt 0.000000 -0.014889 0.000000
vt 0.020127 0.000000 0.000000
vt 0.047967 0.000000 0.000000
vt 0.020127 0.200000 0.000000
vt 0.047967 0.200000 0.000000
vt -0.076364 0.000000 0.000000
vt -0.038182 0.000000 0.000000
vt -0.076364 0.200000 0.000000
vt -0.038182 0.200000 0.000000
vt -0.019091 0.000000 0.000000
vt -0.019091 0.200000 0.000000
vt -0.009546 0.000000 0.000000
vt -0.009546 0.200000 0.000000
vt 0.000000 0.000000 0.000000
vt 0.000000 0.200000 0.000000
vt -0.200000 0.000000 0.000000
vt -0.000000 0.000000 0.000000
vt -0.200000 0.010348 0.000000
vt -0.000000 0.010348 0.000000
vt -0.200000 0.020697 0.000000
vt -0.000000 0.020697 0.000000
vt -0.200000 0.031045 0.000000
vt -0.000000 0.031045 0.000000
vt 0.000000 0.000000 0.000000
vt 0.009546 0.000000 0.000000
vt 0.000000 0.200000 0.000000
vt 0.009546 0.200000 0.000000
vt 0.019091 0.000000 0.000000
vt 0.019091 0.200000 0.000000
vt 0.038183 0.000000 0.000000
vt 0.038183 0.200000 0.000000
vt 0.076366 0.000000 0.000000
vt 0.076366 0.200000 0.000000
vt -0.000000 0.439236 0.000000
vt -0.200000 0.439236 0.000000
vt -0.000000 0.433421 0.000000
vt -0.200000 0.433421 0.000000
vt -0.000000 0.427606 0.000000
vt -0.200000 0.427606 0.000000
vt -0.000000 0.421791 0.000000
vt -0.200000 0.421791 0.000000
vt -0.000000 0.014889 0.000000
vt -0.200000 0.014889 0.000000
vt 0.000000 0.009926 0.000000
vt -0.200000 0.009926 0.000000
vt -0.000000 0.004963 0.000000
vt -0.200000 0.004963 0.000000
vt 0.000000 -0.000000 0.000000
vt -0.200000 -0.000000 0.000000
vt 0.000000 -0.004963 0.000000
vt -0.200000 -0.004963 0.000000
vt -0.000000 -0.009926 0.000000
vt -0.200000 -0.009926 0.000000
vt -0.000000 -0.014889 0.000000
vt -0.200000 -0.014889 0.000000
vt 0.027840 0.200000 0.000000
vt 0.000000 0.200000 0.000000
vt 0.027840 0.000000 0.000000
vt 0.000000 0.000000 0.000000
vt 0.200000 0.014889 0.000000
vt -0.000000 0.014889 0.000000
vt 0.200000 0.009926 0.000000
vt 0.000000 0.009926 0.000000
vt 0.200000 0.004963 0.000000
vt 0.000000 0.004963 0.000000
vt 0.200000 -0.000000 0.000000
vt 0.000000 -0.000000 0.000000
vt 0.200000 -0.004963 0.000000
vt 0.000000 -0.004963 0.000000
vt 0.200000 -0.009926 0.000000
vt 0.000000 -0.009926 0.000000
vt 0.200000 -0.014889 0.000000
vt 0.000000 -0.014889 0.000000
vt 0.020127 0.000000 0.000000
vt 0.047967 0.000000 0.000000
vt 0.020127 0.200000 0.000000
vt 0.047967 0.200000 0.000000
vt -0.076364 0.000000 0.000000
vt -0.038182 0.000000 0.000000
vt -0.076364 0.200000 0.000000
vt -0.038182 0.200000 0.000000
vt -0.019091 0.000000 0.000000
vt -0.019091 0.200000 0.000000
vt -0.009546 0.000000 0.000000
vt -0.009546 0.200000 0.000000
vt 0.000000 0.000000 0.000000
vt 0.000000 0.200000 0.000000
vt -0.200000 0.000000 0.000000
vt -0.000000 0.000000 0.000000
vt -0.200000 0.010348 0.000000
vt -0.000000 0.010348 0.000000
vt -0.200000 0.020697 0.000000
vt -0.000000 0.020697 0.000000
vt -0.200000 0.031045 0.000000
vt -0.000000 0.031045 0.000000
vt 0.000000 0.000000 0.000000
vt 0.009546 0.000000 0.000000
vt 0.000000 0.200000 0.000000
vt 0.009546 0.200000 0.000000
vt 0.019091 0.000000 0.000000
vt 0.019091 0.200000 0.000000
vt 0.038183 0.000000 0.000000
vt 0.038183 0.200000 0.000000
vt 0.076366 0.000000 0.000000
vt 0.076366 0.200000 0.000000
vt -0.000000 0.316232 0.000000
vt -0.200000 0.316232 0.000000
vt -0.000000 0.310417 0.000000
vt -0.200000 0.310417 0.000000
vt -0.000000 0.304602 0.000000
vt -0.200000 0.304602 0.000000
vt -0.000000 0.298787 0.000000
vt -0.200000 0.298787 0.000000
vt 0.000000 0.014889 0.000000
vt -0.200000 0.014889 0.000000
vt 0.000000 0.009926 0.000000
vt -0.200000 0.009926 0.000000
vt 0.000000 0.004963 0.000000
vt -0.200000 0.004963 0.000000
vt 0.000000 0.000000 0.000000
vt -0.200000 0.000000 0.000000
vt -0.000000 -0.004963 0.000000
vt -0.200000 -0.004963 0.000000
vt 0.000000 -0.009926 0.000000
vt -0.200000 -0.009926 0.000000
vt -0.000000 -0.014889 0.000000
vt -0.200000 -0.014889 0.000000
vt 0.027840 0.200000 0.000000
vt -0.000000 0.200000 0.000000
vt 0.027840 0.000000 0.000000
vt -0.000000 0.000000 0.000000
vt 0.200000 0.014889 0.000000
vt 0.000000 0.014889 0.000000
vt 0.200000 0.009926 0.000000
vt 0.000000 0.009926 0.000000
vt 0.200000 0.004963 0.000000
vt 0.000000 0.004963 0.000000
vt 0.200000 -0.000000 0.000000
vt 0.000000 -0.000000 0.000000
vt 0.200000 -0.004963 0.000000
vt 0.000000 -0.004963 0.000000
vt 0.200000 -0.009926 0.000000
vt -0.000000 -0.009926 0.000000
vt 0.200000 -0.014889 0.000000
vt 0.000000 -0.014889 0.000000
vt 0.020127 0.000000 0.000000
vt 0.047967 0.000000 0.000000
vt 0.020127 0.200000 0.000000
vt 0.047967 0.200000 0.000000
vt -0.076364 0.000000 0.000000
vt -0.038182 0.000000 0.000000
vt -0.076364 0.200000 0.000000
vt -0.038182 0.200000 0.000000
vt -0.019091 0.000000 0.000000
vt -0.019091 0.200000 0.000000
vt -0.009546 0.000000 0.000000
vt -0.009546 0.200000 0.000000
vt 0.000000 0.000000 0.000000
vt 0.000000 0.200000 0.000000
vt -0.200000 0.000000 0.000000
vt -0.000000 0.000000 0.000000
vt -0.200000 0.010348 0.000000
vt -0.000000 0.010348 0.000000
vt -0.200000 0.020697 0.000000
vt -0.000000 0.020697 0.000000
vt -0.200000 0.031045 0.000000
vt -0.000000 0.031045 0.000000
vt 0.000000 0.000000 0.000000
vt 0.009546 0.000000 0.000000
vt 0.000000 0.200000 0.000000
vt 0.009546 0.200000 0.000000
vt 0.019091 0.000000 0.000000
vt 0.019091 0.200000 0.000000
vt 0.038183 0.000000 0.000000
vt 0.038183 0.200000 0.000000
vt 0.076366 0.000000 0.000000
vt 0.076366 0.200000 0.000000
vt -0.000000 0.193228 0.000000
vt -0.200000 0.193228 0.000000
vt -0.000000 0.187413 0.000000
vt -0.200000 0.187413 0.000000
vt -0.000000 0.181598 0.000000
vt -0.200000 0.181598 0.000000
vt -0.000000 0.175783 0.000000
vt -0.200000 0.175783 0.000000
vt 0.000000 0.014889 0.000000
vt -0.200000 0.014889 0.000000
vt 0.000000 0.009926 0.000000
vt -0.200000 0.009926 0.000000
vt 0.000000 0.004963 0.000000
vt -0.200000 0.004963 0.000000
vt 0.000000 0.000000 0.000000
vt -0.200000 0.000000 0.000000
vt 0.000000 -0.004963 0.000000
vt -0.200000 -0.004963 0.000000
vt 0.000000 -0.009926 0.000000
vt -0.200000 -0.009926 0.000000
vt 0.000000 -0.014889 0.000000
vt -0.200000 -0.014889 0.000000
vt 0.027840 0.200000 0.000000
vt -0.000000 0.200000 0.000000
vt 0.027840 0.000000 0.000000
vt -0.000000 0.000000 0.000000
vt 0.200000 0.014889 0.000000
vt 0.000000 0.014889 0.000000
vt 0.200000 0.009926 0.000000
vt 0.000000 0.009926 0.000000
vt 0.200000 0.004963 0.000000
vt 0.000000 0.004963 0.000000
vt 0.200000 -0.000000 0.000000
vt 0.000000 -0.000000 0.000000
vt 0.200000 -0.004963 0.000000
vt -0.000000 -0.004963 0.000000
vt 0.200000 -0.009926 0.000000
vt 0.000000 -0.009926 0.000000
vt 0.200000 -0.014889 0.000000
vt 0.000000 -0.014889 0.000000
vt 0.020127 0.000000 0.000000
vt 0.047967 0.000000 0.000000
vt 0.020127 0.200000 0.000000
vt 0.047967 0.200000 0.000000
vt -0.076364 0.000000 0.000000
vt -0.038182 0.000000 0.000000
vt -0.076364 0.200000 0.000000
vt -0.038182 0.200000 0.000000
vt -0.019091 0.000000 0.000000
vt -0.019091 0.200000 0.000000
vt -0.009546 0.000000 0.000000
vt -0.009546 0.200000 0.000000
vt 0.000000 0.000000 0.000000
vt 0.000000 0.200000 0.000000
vt -0.200000 0.000000 0.000000
vt -0.000000 0.000000 0.000000
vt -0.200000 0.010348 0.000000
vt -0.000000 0.010348 0.000000
vt -0.200000 0.020697 0.000000
vt -0.000000 0.020697 0.000000
vt -0.200000 0.031045 0.000000
vt -0.000000 0.031045 0.000000
vt 0.000000 0.000000 0.000000
vt 0.009546 0.000000 0.000000
vt 0.000000 0.200000 0.000000
vt 0.009546 0.200000 0.000000
vt 0.019091 0.000000 0.000000
vt 0.019091 0.200000 0.000000
vt 0.038183 0.000000 0.000000
vt 0.038183 0.200000 0.000000
vt 0.076366 0.000000 0.000000
vt 0.076366 0.200000 0.000000
vt -0.000000 0.070225 0.000000
vt -0.200000 0.070225 0.000000
vt -0.000000 0.064409 0.000000
vt -0.200000 0.064409 0.000000
vt -0.000000 0.058594 0.000000
vt -0.200000 0.058594 0.000000
vt -0.000000 0.052779 0.000000
vt -0.200000 0.052779 0.000000
vt -0.000000 0.014889 0.000000
vt -0.200000 0.014889 0.000000
vt 0.000000 0.009926 0.000000
vt -0.200000 0.009926 0.000000
vt 0.000000 0.004963 0.000000
vt -0.200000 0.004963 0.000000
vt 0.000000 -0.000000 0.000000
vt -0.200000 -0.000000 0.000000
vt 0.000000 -0.004963 0.000000
vt -0.200000 -0.004963 0.000000
vt -0.000000 -0.009926 0.000000
vt -0.200000 -0.009926 0.000000
vt -0.000000 -0.014889 0.000000
vt -0.200000 -0.014889 0.000000
vt 0.027840 0.200000 0.000000
vt -0.000000 0.200000 0.000000
vt 0.027840 0.000000 0.000000
vt -0.000000 0.000000 0.000000
vt 0.200000 0.014889 0.000000
vt -0.000000 0.014889 0.000000
vt 0.200000 0.009926 0.000000
vt 0.000000 0.009926 0.000000
vt 0.200000 0.004963 0.000000
vt 0.000000 0.004963 0.000000
vt 0.200000 -0.000000 0.000000
vt 0.000000 -0.000000 0.000000
vt 0.200000 -0.004963 0.000000
vt 0.000000 -0.004963 0.000000
vt 0.200000 -0.009926 0.000000
vt -0.000000 -0.009926 0.000000
vt 0.200000 -0.014889 0.000000
vt -0.000000 -0.014889 0.000000
vt 0.020127 0.000000 0.000000
vt 0.047967 0.000000 0.000000
vt 0.020127 0.200000 0.000000
vt 0.047967 0.200000 0.000000
vt -0.076364 0.000000 0.000000
vt -0.038182 0.000000 0.000000
vt -0.076364 0.200000 0.000000
vt -0.038182 0.200000 0.000000
vt -0.019091 0.000000 0.000000
vt -0.019091 0.200000 0.000000
vt -0.009546 0.000000 0.000000
vt -0.009546 0.200000 0.000000
vt 0.000000 0.000000 0.000000
vt 0.000000 0.200000 0.000000
vt -0.200000 0.000000 0.000000
vt -0.000000 0.000000 0.000000
vt -0.200000 0.010348 0.000000
vt -0.000000 0.010348 0.000000
vt -0.200000 0.020697 0.000000
vt -0.000000 0.020697 0.000000
vt -0.200000 0.031045 0.000000
vt -0.000000 0.031045 0.000000
vt 0.000000 0.000000 0.000000
vt 0.009546 0.000000 0.000000
vt 0.000000 0.200000 0.000000
vt 0.009546 0.200000 0.000000
vt 0.019091 0.000000 0.000000
vt 0.019091 0.200000 0.000000
vt 0.038183 0.000000 0.000000
vt 0.038183 0.200000 0.000000
vt 0.076366 0.000000 0.000000
vt 0.076366 0.200000 0.000000
vt 0.223641 -0.074058 0.000000
vt 0.224502 -0.069183 0.000000
vt 0.096593 -0.025882 0.000000
vt 0.226145 -0.063606 0.000000
vt 0.227650 -0.057989 0.000000
vt 0.229016 -0.052336 0.000000
vt 0.230708 -0.047684 0.000000
vt 0.100000 0.000000 0.000000
vt 0.233490 -0.043590 0.000000
vt 0.233490 0.043590 0.000000
vt 0.237193 -0.040304 0.000000
vt 0.237193 0.040304 0.000000
vt 0.241590 -0.038029 0.000000
vt 0.241590 0.038029 0.000000
vt 0.246410 -0.036903 0.000000
vt 0.246410 0.036903 0.000000
vt 0.251360 -0.036996 0.000000
vt 0.251360 0.036996 0.000000
vt 0.278917 -0.040958 0.000000
vt 0.278917 0.040958 0.000000
vt 0.287649 0.040772 0.000000
vt 0.287649 -0.040772 0.000000
vt 0.296510 0.039355 0.000000
vt 0.296510 -0.039355 0.000000
vt 0.314354 0.034033 0.000000
vt 0.314354 -0.034033 0.000000
vt 0.349962 -0.005174 0.000000
vt 0.349656 -0.015517 0.000000
vt 0.349962 0.005174 0.000000
vt 0.349656 0.015517 0.000000
vt 0.230708 0.047684 0.000000
vt 0.096593 0.025882 0.000000
vt 0.229016 0.052336 0.000000
vt 0.227650 0.057989 0.000000
vt 0.226145 0.063606 0.000000
vt 0.224502 0.069183 0.000000
vt 0.223641 0.074058 0.000000
vt 0.086603 0.050000 0.000000
vt 0.224003 0.078995 0.000000
vt 0.180414 0.154495 0.000000
vt 0.185263 0.153501 0.000000
vt 0.225567 0.083692 0.000000
vt 0.228237 0.087861 0.000000
vt 0.190208 0.153729 0.000000
vt 0.231849 0.091246 0.000000
vt 0.194946 0.155164 0.000000
vt 0.236182 0.093641 0.000000
vt 0.199186 0.157719 0.000000
vt 0.262028 0.103988 0.000000
vt 0.221070 0.174929 0.000000
vt 0.269497 0.108515 0.000000
vt 0.228725 0.179134 0.000000
vt 0.276462 0.114172 0.000000
vt 0.237107 0.182337 0.000000
vt 0.289255 0.127704 0.000000
vt 0.255222 0.186650 0.000000
vt 0.305663 0.170500 0.000000
vt 0.300489 0.179462 0.000000
vt 0.310570 0.161389 0.000000
vt 0.295052 0.188266 0.000000
vt 0.175957 0.156649 0.000000
vt 0.070711 0.070711 0.000000
vt 0.172166 0.159833 0.000000
vt 0.168157 0.164045 0.000000
vt 0.164045 0.168157 0.000000
vt 0.159833 0.172166 0.000000
vt 0.156649 0.175957 0.000000
vt 0.050000 0.086603 0.000000
vt 0.154495 0.180414 0.000000
vt 0.078995 0.224003 0.000000
vt 0.153501 0.185263 0.000000
vt 0.083692 0.225567 0.000000
vt 0.153729 0.190208 0.000000
vt 0.087861 0.228237 0.000000
vt 0.155164 0.194946 0.000000
vt 0.091246 0.231849 0.000000
vt 0.157719 0.199186 0.000000
vt 0.093641 0.236182 0.000000
vt 0.174929 0.221070 0.000000
vt 0.103988 0.262028 0.000000
vt 0.179134 0.228725 0.000000
vt 0.108515 0.269497 0.000000
vt 0.182337 0.237107 0.000000
vt 0.114172 0.276462 0.000000
vt 0.186650 0.255222 0.000000
vt 0.127704 0.289255 0.000000
vt 0.179462 0.300489 0.000000
vt 0.170500 0.305663 0.000000
vt 0.188266 0.295052 0.000000
vt 0.161389 0.310570 0.000000
vt 0.074058 0.223641 0.000000
vt 0.025882 0.096593 0.000000
vt 0.069183 0.224502 0.000000
vt 0.063606 0.226145 0.000000
vt 0.057989 0.227650 0.000000
vt 0.052336 0.229016 0.000000
vt 0.047684 0.230708 0.000000
vt 0.000000 0.100000 0.000000
vt 0.043590 0.233490 0.000000
vt -0.043590 0.233490 0.000000
vt -0.040304 0.237193 0.000000
vt 0.040304 0.237193 0.000000
vt -0.038029 0.241590 0.000000
vt 0.038029 0.241590 0.000000
vt -0.036903 0.246410 0.000000
vt 0.036903 0.246410 0.000000
vt -0.036996 0.251360 0.000000
vt 0.036996 0.251360 0.000000
vt -0.040958 0.278917 0.000000
vt 0.040958 0.278917 0.000000
vt -0.040772 0.287649 0.000000
vt 0.040772 0.287649 0.000000
vt -0.039355 0.296510 0.000000
vt 0.039355 0.296510 0.000000
vt -0.034033 0.314354 0.000000
vt 0.034033 0.314354 0.000000
vt -0.005174 0.349962 0.000000
vt 0.005174 0.349962 0.000000
vt 0.015517 0.349656 0.000000
vt -0.015517 0.349656 0.000000
vt -0.047684 0.230708 0.000000
vt -0.025882 0.096593 0.000000
vt -0.052336 0.229016 0.000000
vt -0.057989 0.227650 0.000000
vt -0.063606 0.226145 0.000000
vt -0.069183 0.224502 0.000000
vt -0.074058 0.223641 0.000000
vt -0.050000 0.086603 0.000000
vt -0.078995 0.224003 0.000000
vt -0.154495 0.180414 0.000000
vt -0.153501 0.185263 0.000000
vt -0.083692 0.225567 0.000000
vt -0.153729 0.190208 0.000000
vt -0.087861 0.228237 0.000000
vt -0.155164 0.194946 0.000000
vt -0.091246 0.231849 0.000000
vt -0.157719 0.199186 0.000000
vt -0.093641 0.236182 0.000000
vt -0.174929 0.221070 0.000000
vt -0.103988 0.262028 0.000000
vt -0.179134 0.228725 0.000000
vt -0.108515 0.269497 0.000000
vt -0.182337 0.237107 0.000000
vt -0.114172 0.276462 0.000000
vt -0.186650 0.255222 0.000000
vt -0.127704 0.289255 0.000000
vt -0.179462 0.300489 0.000000
vt -0.170500 0.305663 0.000000
vt -0.161389 0.310570 0.000000
vt -0.188266 0.295052 0.000000
vt -0.156649 0.175957 0.000000
vt -0.070711 0.070711 0.000000
vt -0.159833 0.172166 0.000000
vt -0.164045 0.168157 0.000000
vt -0.168157 0.164045 0.000000
vt -0.172166 0.159833 0.000000
vt -0.175957 0.156649 0.000000
vt -0.086603 0.050000 0.000000
vt -0.180414 0.154495 0.000000
vt -0.224003 0.078995 0.000000
vt -0.185263 0.153501 0.000000
vt -0.225567 0.083692 0.000000
vt -0.228237 0.087861 0.000000
vt -0.190208 0.153729 0.000000
vt -0.231849 0.091246 0.000000
vt -0.194946 0.155164 0.000000
vt -0.236182 0.093641 0.000000
vt -0.199186 0.157719 0.000000
vt -0.262028 0.103988 0.000000
vt -0.221070 0.174929 0.000000
vt -0.269497 0.108515 0.000000
vt -0.228725 0.179134 0.000000
vt -0.276462 0.114172 0.000000
vt -0.237107 0.182337 0.000000
vt -0.289255 0.127704 0.000000
vt -0.255222 0.186650 0.000000
vt -0.305663 0.170500 0.000000
vt -0.300489 0.179462 0.000000
vt -0.295052 0.188266 0.000000
vt -0.310570 0.161389 0.000000
vt -0.223641 0.074058 0.000000
vt -0.096593 0.025882 0.000000
vt -0.224502 0.069183 0.000000
vt -0.226145 0.063606 0.000000
vt -0.227650 0.057989 0.000000
vt -0.229016 0.052336 0.000000
vt -0.230708 0.047684 0.000000
vt -0.100000 -0.000000 0.000000
vt -0.233490 0.043590 0.000000
vt -0.233490 -0.043590 0.000000
vt -0.237193 -0.040304 0.000000
vt -0.237193 0.040304 0.000000
vt -0.241590 -0.038029 0.000000
vt -0.241590 0.038029 0.000000
vt -0.246410 -0.036903 0.000000
vt -0.246410 0.036903 0.000000
vt -0.251360 -0.036996 0.000000
vt -0.251360 0.036996 0.000000
vt -0.278917 -0.040958 0.000000
vt -0.278917 0.040958 0.000000
vt -0.287649 0.040772 0.000000
vt -0.287649 -0.040772 0.000000
vt -0.296510 0.039355 0.000000
vt -0.296510 -0.039355 0.000000
vt -0.314354 0.034033 0.000000
vt -0.314354 -0.034033 0.000000
vt -0.349962 -0.005174 0.000000
vt -0.349656 -0.015517 0.000000
vt -0.349656 0.015517 0.000000
vt -0.349962 0.005174 0.000000
vt -0.230708 -0.047684 0.000000
vt -0.096593 -0.025882 0.000000
vt -0.229016 -0.052336 0.000000
vt -0.227650 -0.057989 0.000000
vt -0.226145 -0.063606 0.000000
vt -0.224502 -0.069183 0.000000
vt -0.223641 -0.074058 0.000000
vt -0.086603 -0.050000 0.000000
vt -0.224003 -0.078995 0.000000
vt -0.180414 -0.154495 0.000000
vt -0.185263 -0.153501 0.000000
vt -0.225567 -0.083692 0.000000
vt -0.228237 -0.087861 0.000000
vt -0.190208 -0.153729 0.000000
vt -0.231849 -0.091246 0.000000
vt -0.194946 -0.155164 0.000000
vt -0.236182 -0.093641 0.000000
vt -0.199186 -0.157719 0.000000
vt -0.262028 -0.103988 0.000000
vt -0.221070 -0.174929 0.000000
vt -0.269497 -0.108515 0.000000
vt -0.228725 -0.179134 0.000000
vt -0.276462 -0.114172 0.000000
vt -0.237107 -0.182337 0.000000
vt -0.289255 -0.127704 0.000000
vt -0.255222 -0.186650 0.000000
vt -0.300489 -0.179462 0.000000
vt -0.295052 -0.188266 0.000000
vt -0.310570 -0.161389 0.000000
vt -0.305663 -0.170500 0.000000
vt -0.175957 -0.156649 0.000000
vt -0.070711 -0.070711 0.000000
vt -0.172166 -0.159833 0.000000
vt -0.168157 -0.164045 0.000000
vt -0.164045 -0.168157 0.000000
vt -0.159833 -0.172166 0.000000
vt -0.156649 -0.175957 0.000000
vt -0.050000 -0.086603 0.000000
vt -0.154495 -0.180414 0.000000
vt -0.078995 -0.224003 0.000000
vt -0.153501 -0.185263 0.000000
vt -0.083692 -0.225567 0.000000
vt -0.153729 -0.190208 0.000000
vt -0.087861 -0.228237 0.000000
vt -0.155164 -0.194946 0.000000
vt -0.091246 -0.231849 0.000000
vt -0.157719 -0.199186 0.000000
vt -0.093641 -0.236182 0.000000
vt -0.174929 -0.221070 0.000000
vt -0.103988 -0.262028 0.000000
vt -0.179134 -0.228725 0.000000
vt -0.108515 -0.269497 0.000000
vt -0.182337 -0.237107 0.000000
vt -0.114172 -0.276462 0.000000
vt -0.186650 -0.255222 0.000000
vt -0.127704 -0.289255 0.000000
vt -0.179462 -0.300489 0.000000
vt -0.170500 -0.305663 0.000000
vt -0.188266 -0.295052 0.000000
vt -0.161389 -0.310570 0.000000
vt -0.074058 -0.223641 0.000000
vt -0.025882 -0.096593 0.000000
vt -0.069183 -0.224502 0.000000
vt -0.063606 -0.226145 0.000000
vt -0.057989 -0.227650 0.000000
vt -0.052336 -0.229016 0.000000
vt -0.047684 -0.230708 0.000000
vt 0.000000 -0.100000 0.000000
vt -0.043590 -0.233490 0.000000
vt 0.043590 -0.233490 0.000000
vt 0.040304 -0.237193 0.000000
vt -0.040304 -0.237193 0.000000
vt 0.038029 -0.241590 0.000000
vt -0.038029 -0.241590 0.000000
vt 0.036903 -0.246410 0.000000
vt -0.036903 -0.246410 0.000000
vt 0.036996 -0.251360 0.000000
vt -0.036996 -0.251360 0.000000
vt 0.040958 -0.278917 0.000000
vt -0.040958 -0.278917 0.000000
vt 0.040772 -0.287649 0.000000
vt -0.040772 -0.287649 0.000000
vt 0.039355 -0.296510 0.000000
vt -0.039355 -0.296510 0.000000
vt 0.034033 -0.314354 0.000000
vt -0.034033 -0.314354 0.000000
vt 0.005174 -0.349962 0.000000
vt -0.005174 -0.349962 0.000000
vt -0.015517 -0.349656 0.000000
vt 0.015517 -0.349656 0.000000
vt 0.047684 -0.230708 0.000000
vt 0.025882 -0.096593 0.000000
vt 0.052336 -0.229016 0.000000
vt 0.057989 -0.227650 0.000000
vt 0.063606 -0.226145 0.000000
vt 0.069183 -0.224502 0.000000
vt 0.074058 -0.223641 0.000000
vt 0.050000 -0.086603 0.000000
vt 0.078995 -0.224003 0.000000
vt 0.154495 -0.180414 0.000000
vt 0.153501 -0.185263 0.000000
vt 0.083692 -0.225567 0.000000
vt 0.153729 -0.190208 0.000000
vt 0.087861 -0.228237 0.000000
vt 0.155164 -0.194946 0.000000
vt 0.091246 -0.231849 0.000000
vt 0.157719 -0.199186 0.000000
vt 0.093641 -0.236182 0.000000
vt 0.174929 -0.221070 0.000000
vt 0.103988 -0.262028 0.000000
vt 0.179134 -0.228725 0.000000
vt 0.108515 -0.269497 0.000000
vt 0.182337 -0.237107 0.000000
vt 0.114172 -0.276462 0.000000
vt 0.186650 -0.255222 0.000000
vt 0.127704 -0.289255 0.000000
vt 0.179462 -0.300489 0.000000
vt 0.170500 -0.305663 0.000000
vt 0.161389 -0.310570 0.000000
vt 0.188266 -0.295052 0.000000
vt 0.156649 -0.175957 0.000000
vt 0.070711 -0.070711 0.000000
vt 0.159833 -0.172166 0.000000
vt 0.164045 -0.168157 0.000000
vt 0.168157 -0.164045 0.000000
vt 0.172166 -0.159833 0.000000
vt 0.175957 -0.156649 0.000000
vt 0.086603 -0.050000 0.000000
vt 0.180414 -0.154495 0.000000
vt 0.224003 -0.078995 0.000000
vt 0.225567 -0.083692 0.000000
vt 0.185263 -0.153501 0.000000
vt 0.228237 -0.087861 0.000000
vt 0.190208 -0.153729 0.000000
vt 0.231849 -0.091246 0.000000
vt 0.194946 -0.155164 0.000000
vt 0.236182 -0.093641 0.000000
vt 0.199186 -0.157719 0.000000
vt 0.262028 -0.103988 0.000000
vt 0.221070 -0.174929 0.000000
vt 0.269497 -0.108515 0.000000
vt 0.228725 -0.179134 0.000000
vt 0.276462 -0.114172 0.000000
vt 0.237107 -0.182337 0.000000
vt 0.289255 -0.127704 0.000000
vt 0.255222 -0.186650 0.000000
vt 0.300489 -0.179462 0.000000
vt 0.295052 -0.188266 0.000000
vt 0.305663 -0.170500 0.000000
vt 0.310570 -0.161389 0.000000
vt -0.500000 -0.026180 0.000000
vt 0.200000 -0.026180 0.000000
vt -0.500000 0.000000 0.000000
vt 0.200000 0.000000 0.000000
vt -0.500000 0.026180 0.000000
vt 0.200000 0.026180 0.000000
vt -0.500000 0.052360 0.000000
vt 0.200000 0.052360 0.000000
vt -0.500000 0.078540 0.000000
vt 0.200000 0.078540 0.000000
vt -0.500000 0.104720 0.000000
vt 0.200000 0.104720 0.000000
vt -0.500000 0.130900 0.000000
vt 0.200000 0.130900 0.000000
vt -0.500000 0.157080 0.000000
vt 0.200000 0.157080 0.000000
vt -0.500000 0.183260 0.000000
vt 0.200000 0.183260 0.000000
vt -0.500000 0.209440 0.000000
vt 0.200000 0.209440 0.000000
vt -0.500000 0.235619 0.000000
vt 0.200000 0.235619 0.000000
vt -0.500000 0.261799 0.000000
vt 0.200000 0.261799 0.000000
vt -0.500000 0.287979 0.000000
vt 0.200000 0.287979 0.000000
vt -0.500000 0.314159 0.000000
vt 0.200000 0.314159 0.000000
vt -0.500000 -0.314159 0.000000
vt 0.200000 -0.314159 0.000000
vt -0.500000 -0.287979 0.000000
vt 0.200000 -0.287979 0.000000
vt -0.500000 -0.261799 0.000000
vt 0.200000 -0.261799 0.000000
vt -0.500000 -0.235619 0.000000
vt 0.200000 -0.235619 0.000000
vt -0.500000 -0.209440 0.000000
vt 0.200000 -0.209440 0.000000
vt -0.500000 -0.183260 0.000000
vt 0.200000 -0.183260 0.000000
vt -0.500000 -0.157080 0.000000
vt 0.200000 -0.157080 0.000000
vt -0.500000 -0.130900 0.000000
vt 0.200000 -0.130900 0.000000
vt -0.500000 -0.104720 0.000000
vt 0.200000 -0.104720 0.000000
vt -0.500000 -0.078540 0.000000
vt 0.200000 -0.078540 0.000000
vt -0.500000 -0.052360 0.000000
vt 0.200000 -0.052360 0.000000
vt -0.200000 -0.070225 0.000000
vt -0.000000 -0.070225 0.000000
vt -0.200000 -0.064409 0.000000
vt -0.000000 -0.064409 0.000000
vt -0.200000 -0.058594 0.000000
vt -0.000000 -0.058594 0.000000
vt -0.200000 -0.052779 0.000000
vt -0.000000 -0.052779 0.000000
vn 0.000000 -0.097662 -0.021497
vn 0.000000 -0.097662 -0.021497
vn 0.000000 -0.100000 -0.000000
vn 0.000000 -0.100000 -0.000000
vn 0.000000 -0.097662 0.021497
vn 0.000000 -0.097662 0.021497
vn 0.000000 -0.090758 0.041989
vn 0.000000 -0.090758 0.041989
vn 0.000000 -0.079609 0.060517
vn 0.000000 -0.079609 0.060517
vn 0.000000 -0.064739 0.076216
vn 0.000000 -0.064739 0.076216
vn 0.000000 -0.046841 0.088351
vn 0.000000 -0.046841 0.088351
vn 0.000000 -0.026753 0.096355
vn 0.000000 -0.026753 0.096355
vn 0.000000 -0.005414 0.099853
vn 0.000000 -0.005414 0.099853
vn -0.000000 0.016178 0.098683
vn -0.000000 0.016178 0.098683
vn -0.000000 0.037014 0.092898
vn -0.000000 0.037014 0.092898
vn -0.000000 0.056119 0.082769
vn -0.000000 0.056119 0.082769
vn -0.000000 0.072600 0.068770
vn -0.000000 0.072600 0.068770
vn -0.000000 0.085686 0.051555
vn -0.000000 0.085686 0.051555
vn -0.000000 0.094765 0.031930
vn -0.000000 0.094765 0.031930
vn -0.000000 0.099414 0.010812
vn -0.000000 0.099414 0.010812
vn -0.000000 0.099414 -0.010812
vn -0.000000 0.099414 -0.010812
vn -0.000000 0.094765 -0.031930
vn -0.000000 0.094765 -0.031930
vn -0.000000 0.085686 -0.051555
vn -0.000000 0.085686 -0.051555
vn -0.000000 0.072600 -0.068770
vn -0.000000 0.072600 -0.068770
vn -0.000000 0.056119 -0.082769
vn -0.000000 0.056119 -0.082769
vn -0.000000 0.037014 -0.092898
vn -0.000000 0.037014 -0.092898
vn -0.000000 0.016178 -0.098683
vn -0.000000 0.016178 -0.098683
vn 0.000000 -0.005414 -0.099853
vn 0.000000 -0.005414 -0.099853
vn 0.000000 -0.026753 -0.096355
vn 0.000000 -0.026753 -0.096355
vn 0.000000 -0.046841 -0.088351
vn 0.000000 -0.046841 -0.088351
vn 0.000000 -0.064739 -0.076216
vn 0.000000 -0.064739 -0.076216
vn 0.000000 -0.079609 -0.060517
vn 0.000000 -0.079609 -0.060517
vn 0.000000 -0.090758 -0.041989
vn 0.000000 -0.090758 -0.041989
vn -0.100000 -0.000000 -0.000000
vn -0.100000 -0.000000 -0.000000
vn -0.100000 -0.000000 -0.000000
vn -0.100000 -0.000000 -0.000000
vn -0.100000 -0.000000 -0.000000
vn -0.100000 -0.000000 -0.000000
vn -0.100000 -0.000000 -0.000000
vn -0.100000 -0.000000 -0.000000
vn -0.100000 -0.000000 -0.000000
vn -0.100000 -0.000000 -0.000000
vn -0.100000 -0.000000 -0.000000
vn -0.100000 -0.000000 -0.000000
vn -0.100000 -0.000000 -0.000000
vn -0.100000 -0.000000 -0.000000
vn -0.100000 -0.000000 -0.000000
vn -0.100000 -0.000000 -0.000000
vn -0.100000 -0.000000 -0.000000
vn -0.100000 -0.000000 -0.000000
vn -0.100000 -0.000000 -0.000000
vn -0.100000 -0.000000 -0.000000
vn -0.100000 -0.000000 -0.000000
vn -0.100000 -0.000000 -0.000000
vn -0.100000 -0.000000 -0.000000
vn -0.100000 -0.000000 -0.000000
vn -0.100000 -0.000000 -0.000000
vn -0.100000 -0.000000 -0.000000
vn -0.100000 -0.000000 -0.000000
vn -0.100000 -0.000000 -0.000000
vn -0.100000 -0.000000 -0.000000
vn -0.100000 -0.000000 -0.000000
vn -0.100000 -0.000000 -0.000000
vn -0.100000 -0.000000 -0.000000
vn -0.100000 -0.000000 -0.000000
vn -0.100000 -0.000000 -0.000000
vn -0.100000 -0.000000 -0.000000
vn -0.100000 -0.000000 -0.000000
vn -0.100000 -0.000000 -0.000000
vn -0.100000 -0.000000 -0.000000
vn -0.100000 -0.000000 -0.000000
vn -0.100000 -0.000000 -0.000000
vn -0.100000 -0.000000 -0.000000
vn -0.100000 -0.000000 -0.000000
vn -0.100000 -0.000000 -0.000000
vn -0.100000 -0.000000 -0.000000
vn -0.100000 -0.000000 -0.000000
vn -0.100000 -0.000000 -0.000000
vn -0.100000 -0.000000 -0.000000
vn -0.100000 -0.000000 -0.000000
vn -0.100000 -0.000000 -0.000000
vn -0.100000 -0.000000 -0.000000
vn -0.100000 -0.000000 -0.000000
vn -0.100000 -0.000000 -0.000000
vn -0.100000 -0.000000 -0.000000
vn -0.000000 0.095565 -0.029450
vn -0.000000 0.095565 -0.029450
vn -0.000000 0.099871 -0.005075
vn -0.000000 0.099871 -0.005075
vn -0.000000 0.098058 0.019610
vn -0.000000 0.098058 0.019610
vn -0.000000 0.090238 0.043094
vn -0.000000 0.090238 0.043094
vn -0.000000 0.076889 0.063938
vn -0.000000 0.076889 0.063938
vn -0.000000 0.058829 0.080865
vn -0.000000 0.058829 0.080865
vn -0.000000 0.037166 0.092837
vn -0.000000 0.037166 0.092837
vn -0.000000 0.037166 0.092837
vn -0.000000 0.037166 0.092837
vn -0.000000 0.073287 -0.068037
vn -0.000000 0.073287 -0.068037
vn -0.000000 0.054331 -0.083953
vn -0.000000 0.054331 -0.083953
vn -0.000000 0.032046 -0.094726
vn -0.000000 0.032046 -0.094726
vn -0.000000 0.007798 -0.099695
vn -0.000000 0.007798 -0.099695
vn 0.000000 -0.016928 -0.098557
vn 0.000000 -0.016928 -0.098557
vn 0.000000 -0.040616 -0.091380
vn 0.000000 -0.040616 -0.091380
vn 0.000000 -0.061816 -0.078605
vn 0.000000 -0.061816 -0.078605
vn 0.000000 -0.061816 -0.078605
vn 0.000000 -0.061816 -0.078605
vn -0.000000 0.089729 0.044145
vn -0.000000 0.077443 0.063266
vn -0.000000 0.089729 0.044145
vn -0.000000 0.077443 0.063266
vn -0.000000 0.066820 0.074398
vn -0.000000 0.066820 0.074398
vn -0.000000 0.058066 0.081415
vn -0.000000 0.058066 0.081415
vn -0.000000 0.084301 -0.053790
vn -0.000000 0.084301 -0.053790
vn -0.000000 0.085854 -0.051275
vn -0.000000 0.085854 -0.051275
vn -0.000000 0.087332 -0.048714
vn -0.000000 0.087332 -0.048714
vn -0.000000 0.088734 -0.046111
vn -0.000000 0.088734 -0.046111
vn 0.000000 -0.041474 -0.090994
vn 0.000000 -0.041474 -0.090994
vn 0.000000 -0.031021 -0.095067
vn 0.000000 -0.031021 -0.095067
vn 0.000000 -0.016068 -0.098701
vn 0.000000 -0.016068 -0.098701
vn -0.000000 0.006634 -0.099780
vn -0.000000 0.006634 -0.099780
vn -0.100000 -0.000000 -0.000000
vn -0.100000 -0.000000 -0.000000
vn -0.100000 -0.000000 -0.000000
vn -0.100000 -0.000000 -0.000000
vn -0.100000 -0.000000 -0.000000
vn -0.100000 -0.000000 -0.000000
vn -0.100000 -0.000000 -0.000000
vn -0.100000 -0.000000 -0.000000
vn -0.100000 -0.000000 -0.000000
vn -0.100000 -0.000000 -0.000000
vn -0.100000 -0.000000 -0.000000
vn -0.100000 -0.000000 -0.000000
vn -0.100000 -0.000000 -0.000000
vn -0.100000 -0.000000 -0.000000
vn -0.100000 -0.000000 -0.000000
vn -0.100000 -0.000000 -0.000000
vn -0.100000 -0.000000 -0.000000
vn -0.100000 -0.000000 -0.000000
vn -0.100000 -0.000000 -0.000000
vn -0.100000 -0.000000 -0.000000
vn -0.100000 -0.000000 -0.000000
vn -0.100000 -0.000000 -0.000000
vn -0.100000 -0.000000 -0.000000
vn -0.100000 -0.000000 -0.000000
vn -0.100000 -0.000000 -0.000000
vn -0.100000 -0.000000 -0.000000
vn -0.100000 -0.000000 -0.000000
vn -0.100000 -0.000000 -0.000000
vn -0.100000 -0.000000 -0.000000
vn -0.100000 -0.000000 -0.000000
vn -0.100000 -0.000000 -0.000000
vn -0.100000 -0.000000 -0.000000
vn -0.100000 -0.000000 -0.000000
vn -0.100000 -0.000000 -0.000000
vn -0.100000 -0.000000 -0.000000
vn -0.100000 -0.000000 -0.000000
vn -0.100000 -0.000000 -0.000000
vn -0.100000 -0.000000 -0.000000
vn -0.100000 -0.000000 -0.000000
vn -0.100000 -0.000000 -0.000000
vn -0.100000 -0.000000 -0.000000
vn -0.100000 -0.000000 -0.000000
vn -0.100000 -0.000000 -0.000000
vn -0.100000 -0.000000 -0.000000
vn -0.100000 -0.000000 -0.000000
vn -0.100000 -0.000000 -0.000000
vn -0.100000 -0.000000 -0.000000
vn -0.100000 -0.000000 -0.000000
vn -0.100000 -0.000000 -0.000000
vn -0.100000 -0.000000 -0.000000
vn -0.100000 -0.000000 -0.000000
vn -0.100000 -0.000000 -0.000000
vn -0.100000 -0.000000 -0.000000
vn -0.100000 -0.000000 -0.000000
vn -0.100000 -0.000000 -0.000000
vn -0.100000 -0.000000 -0.000000
vn -0.100000 -0.000000 -0.000000
vn -0.100000 -0.000000 -0.000000
vn -0.100000 -0.000000 -0.000000
vn -0.100000 -0.000000 -0.000000
vn -0.100000 -0.000000 -0.000000
vn -0.100000 -0.000000 -0.000000
vn -0.100000 -0.000000 -0.000000
vn -0.100000 -0.000000 -0.000000
vn -0.100000 -0.000000 -0.000000
vn -0.100000 -0.000000 -0.000000
vn -0.100000 -0.000000 -0.000000
vn -0.100000 -0.000000 -0.000000
vn -0.100000 -0.000000 -0.000000
vn -0.100000 -0.000000 -0.000000
vn -0.100000 -0.000000 -0.000000
vn -0.100000 -0.000000 -0.000000
vn -0.100000 -0.000000 -0.000000
vn -0.100000 -0.000000 -0.000000
vn -0.100000 -0.000000 -0.000000
vn -0.100000 -0.000000 -0.000000
vn -0.100000 -0.000000 -0.000000
vn -0.100000 -0.000000 -0.000000
vn -0.100000 -0.000000 -0.000000
vn -0.100000 -0.000000 -0.000000
vn -0.100000 -0.000000 -0.000000
vn -0.100000 -0.000000 -0.000000
vn -0.100000 -0.000000 -0.000000
vn -0.100000 -0.000000 -0.000000
vn -0.100000 -0.000000 -0.000000
vn -0.100000 -0.000000 -0.000000
vn -0.100000 -0.000000 -0.000000
vn -0.100000 -0.000000 -0.000000
vn -0.100000 -0.000000 -0.000000
vn -0.100000 -0.000000 -0.000000
vn -0.100000 -0.000000 -0.000000
vn -0.100000 -0.000000 -0.000000
vn -0.100000 -0.000000 -0.000000
vn -0.100000 -0.000000 -0.000000
vn -0.100000 -0.000000 -0.000000
vn -0.100000 -0.000000 -0.000000
vn -0.100000 -0.000000 -0.000000
vn -0.100000 -0.000000 -0.000000
vn -0.100000 -0.000000 -0.000000
vn -0.100000 -0.000000 -0.000000
vn -0.100000 -0.000000 -0.000000
vn -0.100000 -0.000000 -0.000000
vn -0.100000 -0.000000 -0.000000
vn -0.100000 -0.000000 -0.000000
vn -0.100000 -0.000000 -0.000000
vn -0.100000 -0.000000 -0.000000
vn -0.100000 -0.000000 -0.000000
vn -0.100000 -0.000000 -0.000000
vn -0.100000 -0.000000 -0.000000
vn -0.100000 -0.000000 -0.000000
vn -0.100000 -0.000000 -0.000000
vn -0.100000 -0.000000 -0.000000
vn -0.100000 -0.000000 -0.000000
vn -0.100000 -0.000000 -0.000000
vn -0.100000 -0.000000 -0.000000
vn -0.100000 -0.000000 -0.000000
vn -0.100000 -0.000000 -0.000000
vn -0.100000 -0.000000 -0.000000
vn -0.100000 -0.000000 -0.000000
vn -0.100000 -0.000000 -0.000000
vn -0.100000 -0.000000 -0.000000
vn -0.100000 -0.000000 -0.000000
vn -0.100000 -0.000000 -0.000000
vn -0.100000 -0.000000 -0.000000
vn -0.100000 -0.000000 -0.000000
vn -0.100000 -0.000000 -0.000000
vn -0.100000 -0.000000 -0.000000
vn -0.100000 -0.000000 -0.000000
vn -0.100000 -0.000000 -0.000000
vn -0.100000 -0.000000 -0.000000
vn -0.100000 -0.000000 -0.000000
vn -0.100000 -0.000000 -0.000000
vn -0.100000 -0.000000 -0.000000
vn -0.100000 -0.000000 -0.000000
vn -0.100000 -0.000000 -0.000000
vn -0.100000 -0.000000 -0.000000
vn -0.100000 -0.000000 -0.000000
vn -0.100000 -0.000000 -0.000000
vn -0.100000 -0.000000 -0.000000
vn -0.100000 -0.000000 -0.000000
vn -0.100000 -0.000000 -0.000000
vn -0.100000 -0.000000 -0.000000
vn -0.100000 -0.000000 -0.000000
vn -0.100000 -0.000000 -0.000000
vn -0.100000 -0.000000 -0.000000
vn -0.100000 -0.000000 -0.000000
vn -0.100000 -0.000000 -0.000000
vn -0.100000 -0.000000 -0.000000
vn -0.100000 -0.000000 -0.000000
vn -0.100000 -0.000000 -0.000000
vn -0.100000 -0.000000 -0.000000
vn -0.100000 -0.000000 -0.000000
vn -0.100000 -0.000000 -0.000000
vn -0.100000 -0.000000 -0.000000
vn -0.100000 -0.000000 -0.000000
vn -0.100000 -0.000000 -0.000000
vn -0.100000 -0.000000 -0.000000
vn -0.100000 -0.000000 -0.000000
vn -0.100000 -0.000000 -0.000000
vn -0.100000 -0.000000 -0.000000
vn -0.100000 -0.000000 -0.000000
vn -0.100000 -0.000000 -0.000000
vn -0.100000 -0.000000 -0.000000
vn -0.100000 -0.000000 -0.000000
vn -0.100000 -0.000000 -0.000000
vn -0.100000 -0.000000 -0.000000
vn -0.100000 -0.000000 -0.000000
vn -0.100000 -0.000000 -0.000000
vn -0.100000 -0.000000 -0.000000
vn -0.100000 -0.000000 -0.000000
vn -0.100000 -0.000000 -0.000000
vn -0.100000 -0.000000 -0.000000
vn -0.100000 -0.000000 -0.000000
vn -0.100000 -0.000000 -0.000000
vn -0.100000 -0.000000 -0.000000
vn -0.100000 -0.000000 -0.000000
vn -0.100000 -0.000000 -0.000000
vn -0.100000 -0.000000 -0.000000
vn -0.100000 -0.000000 -0.000000
vn -0.100000 -0.000000 -0.000000
vn -0.100000 -0.000000 -0.000000
vn -0.100000 -0.000000 -0.000000
vn -0.100000 -0.000000 -0.000000
vn -0.100000 -0.000000 -0.000000
vn -0.100000 -0.000000 -0.000000
vn -0.100000 -0.000000 -0.000000
vn -0.100000 -0.000000 -0.000000
vn -0.100000 -0.000000 -0.000000
vn -0.100000 -0.000000 -0.000000
vn -0.100000 -0.000000 -0.000000
vn -0.100000 -0.000000 -0.000000
vn -0.100000 -0.000000 -0.000000
vn -0.100000 -0.000000 -0.000000
vn -0.100000 -0.000000 -0.000000
vn -0.100000 -0.000000 -0.000000
vn -0.100000 -0.000000 -0.000000
vn -0.100000 -0.000000 -0.000000
vn -0.100000 -0.000000 -0.000000
vn -0.100000 -0.000000 -0.000000
vn -0.100000 -0.000000 -0.000000
vn -0.100000 -0.000000 -0.000000
vn -0.100000 -0.000000 -0.000000
vn -0.100000 -0.000000 -0.000000
vn -0.100000 -0.000000 -0.000000
vn -0.100000 -0.000000 -0.000000
vn -0.100000 -0.000000 -0.000000
vn -0.100000 -0.000000 -0.000000
vn -0.100000 -0.000000 -0.000000
vn -0.100000 -0.000000 -0.000000
vn -0.100000 -0.000000 -0.000000
vn -0.100000 -0.000000 -0.000000
vn -0.100000 -0.000000 -0.000000
vn -0.100000 -0.000000 -0.000000
vn -0.100000 -0.000000 -0.000000
vn -0.100000 -0.000000 -0.000000
vn -0.100000 -0.000000 -0.000000
vn -0.100000 -0.000000 -0.000000
vn -0.100000 -0.000000 -0.000000
vn -0.100000 -0.000000 -0.000000
vn -0.100000 -0.000000 -0.000000
vn -0.100000 -0.000000 -0.000000
vn -0.100000 -0.000000 -0.000000
vn -0.100000 -0.000000 -0.000000
vn -0.100000 -0.000000 -0.000000
vn -0.100000 -0.000000 -0.000000
vn -0.100000 -0.000000 -0.000000
vn -0.100000 -0.000000 -0.000000
vn -0.100000 -0.000000 -0.000000
vn -0.100000 -0.000000 -0.000000
vn -0.100000 -0.000000 -0.000000
vn -0.100000 -0.000000 -0.000000
vn -0.100000 -0.000000 -0.000000
vn -0.100000 -0.000000 -0.000000
vn -0.100000 -0.000000 -0.000000
vn -0.100000 -0.000000 -0.000000
vn -0.100000 -0.000000 -0.000000
vn -0.100000 -0.000000 -0.000000
vn -0.100000 -0.000000 -0.000000
vn -0.100000 -0.000000 -0.000000
vn -0.100000 -0.000000 -0.000000
vn -0.100000 -0.000000 -0.000000
vn -0.100000 -0.000000 -0.000000
vn -0.100000 -0.000000 -0.000000
vn -0.100000 -0.000000 -0.000000
vn -0.100000 -0.000000 -0.000000
vn -0.100000 -0.000000 -0.000000
vn -0.100000 -0.000000 -0.000000
vn -0.100000 -0.000000 -0.000000
vn -0.100000 -0.000000 -0.000000
vn -0.100000 -0.000000 -0.000000
vn -0.100000 -0.000000 -0.000000
vn -0.100000 -0.000000 -0.000000
vn -0.100000 -0.000000 -0.000000
vn -0.100000 -0.000000 -0.000000
vn -0.100000 -0.000000 -0.000000
vn -0.100000 -0.000000 -0.000000
vn -0.100000 -0.000000 -0.000000
vn -0.100000 -0.000000 -0.000000
vn -0.100000 -0.000000 -0.000000
vn -0.100000 -0.000000 -0.000000
vn -0.100000 -0.000000 -0.000000
vn -0.100000 -0.000000 -0.000000
vn -0.100000 -0.000000 -0.000000
vn -0.100000 -0.000000 -0.000000
vn -0.100000 -0.000000 -0.000000
vn -0.100000 -0.000000 -0.000000
vn -0.100000 -0.000000 -0.000000
vn -0.100000 -0.000000 -0.000000
vn -0.100000 -0.000000 -0.000000
vn -0.100000 -0.000000 -0.000000
vn -0.100000 -0.000000 -0.000000
vn -0.100000 -0.000000 -0.000000
vn -0.100000 -0.000000 -0.000000
vn -0.100000 -0.000000 -0.000000
vn -0.100000 -0.000000 -0.000000
vn -0.100000 -0.000000 -0.000000
vn -0.100000 -0.000000 -0.000000
vn -0.100000 -0.000000 -0.000000
vn -0.100000 -0.000000 -0.000000
vn -0.100000 -0.000000 -0.000000
vn -0.100000 -0.000000 -0.000000
vn -0.100000 -0.000000 -0.000000
vn -0.100000 -0.000000 -0.000000
vn -0.100000 -0.000000 -0.000000
vn -0.100000 -0.000000 -0.000000
vn -0.100000 -0.000000 -0.000000
vn -0.100000 -0.000000 -0.000000
vn -0.100000 -0.000000 -0.000000
vn -0.100000 -0.000000 -0.000000
vn -0.100000 -0.000000 -0.000000
vn -0.100000 -0.000000 -0.000000
vn -0.100000 -0.000000 -0.000000
vn -0.100000 -0.000000 -0.000000
vn -0.100000 -0.000000 -0.000000
vn -0.100000 -0.000000 -0.000000
vn -0.100000 -0.000000 -0.000000
vn -0.100000 -0.000000 -0.000000
vn -0.100000 -0.000000 -0.000000
vn -0.100000 -0.000000 -0.000000
vn -0.100000 -0.000000 -0.000000
vn -0.100000 -0.000000 -0.000000
vn -0.100000 -0.000000 -0.000000
vn -0.100000 -0.000000 -0.000000
vn -0.100000 -0.000000 -0.000000
vn -0.100000 -0.000000 -0.000000
vn -0.100000 -0.000000 -0.000000
vn -0.100000 -0.000000 -0.000000
vn -0.100000 -0.000000 -0.000000
vn -0.100000 -0.000000 -0.000000
vn -0.100000 -0.000000 -0.000000
vn -0.100000 -0.000000 -0.000000
vn -0.100000 -0.000000 -0.000000
vn -0.100000 -0.000000 -0.000000
vn -0.100000 -0.000000 -0.000000
vn -0.100000 -0.000000 -0.000000
vn -0.100000 -0.000000 -0.000000
vn -0.100000 -0.000000 -0.000000
vn -0.100000 -0.000000 -0.000000
vn -0.100000 -0.000000 -0.000000
vn -0.100000 -0.000000 -0.000000
vn -0.100000 -0.000000 -0.000000
vn -0.100000 -0.000000 -0.000000
vn -0.100000 -0.000000 -0.000000
vn -0.100000 -0.000000 -0.000000
vn -0.100000 -0.000000 -0.000000
vn -0.100000 -0.000000 -0.000000
vn -0.100000 -0.000000 -0.000000
vn -0.100000 -0.000000 -0.000000
vn -0.100000 -0.000000 -0.000000
vn -0.100000 -0.000000 -0.000000
vn -0.100000 -0.000000 -0.000000
vn -0.100000 -0.000000 -0.000000
vn -0.100000 -0.000000 -0.000000
vn -0.100000 -0.000000 -0.000000
vn -0.100000 -0.000000 -0.000000
vn -0.100000 -0.000000 -0.000000
vn -0.100000 -0.000000 -0.000000
vn -0.100000 -0.000000 -0.000000
vn -0.100000 -0.000000 -0.000000
vn -0.100000 -0.000000 -0.000000
vn -0.100000 -0.000000 -0.000000
vn -0.100000 -0.000000 -0.000000
vn -0.100000 -0.000000 -0.000000
vn -0.100000 -0.000000 -0.000000
vn -0.100000 -0.000000 -0.000000
vn -0.100000 -0.000000 -0.000000
vn -0.100000 -0.000000 -0.000000
vn -0.100000 -0.000000 -0.000000
vn -0.100000 -0.000000 -0.000000
vn -0.100000 -0.000000 -0.000000
vn -0.100000 -0.000000 -0.000000
vn -0.100000 -0.000000 -0.000000
vn -0.100000 -0.000000 -0.000000
vn -0.100000 -0.000000 -0.000000
vn -0.100000 -0.000000 -0.000000
vn -0.100000 -0.000000 -0.000000
vn -0.100000 -0.000000 -0.000000
vn -0.100000 -0.000000 -0.000000
vn -0.100000 -0.000000 -0.000000
vn -0.100000 -0.000000 -0.000000
vn -0.100000 -0.000000 -0.000000
vn -0.100000 -0.000000 -0.000000
vn -0.100000 -0.000000 -0.000000
vn -0.100000 -0.000000 -0.000000
vn -0.100000 -0.000000 -0.000000
vn -0.000000 0.071580 -0.069830
vn -0.000000 0.071580 -0.069830
vn -0.000000 0.069830 -0.071580
vn -0.000000 0.069830 -0.071580
vn -0.000000 0.068037 -0.073287
vn -0.000000 0.068037 -0.073287
vn -0.000000 0.083953 -0.054331
vn -0.000000 0.083953 -0.054331
vn -0.000000 0.094726 -0.032046
vn -0.000000 0.094726 -0.032046
vn -0.000000 0.099695 -0.007798
vn -0.000000 0.099695 -0.007798
vn -0.000000 0.098557 0.016928
vn -0.000000 0.098557 0.016928
vn -0.000000 0.091380 0.040616
vn -0.000000 0.091380 0.040616
vn -0.000000 0.078605 0.061816
vn -0.000000 0.078605 0.061816
vn -0.000000 0.078605 0.061816
vn -0.000000 0.078605 0.061816
vn -0.000000 0.029450 -0.095565
vn -0.000000 0.029450 -0.095565
vn -0.000000 0.005075 -0.099871
vn -0.000000 0.005075 -0.099871
vn 0.000000 -0.019610 -0.098058
vn 0.000000 -0.019610 -0.098058
vn 0.000000 -0.043094 -0.090238
vn 0.000000 -0.043094 -0.090238
vn 0.000000 -0.063938 -0.076889
vn 0.000000 -0.063938 -0.076889
vn 0.000000 -0.080865 -0.058829
vn 0.000000 -0.080865 -0.058829
vn 0.000000 -0.092837 -0.037166
vn 0.000000 -0.092837 -0.037166
vn 0.000000 -0.092837 -0.037166
vn 0.000000 -0.092837 -0.037166
vn -0.000000 0.099780 -0.006634
vn -0.000000 0.098701 0.016068
vn -0.000000 0.099780 -0.006634
vn -0.000000 0.098701 0.016068
vn -0.000000 0.095067 0.031021
vn -0.000000 0.095067 0.031021
vn -0.000000 0.090994 0.041474
vn -0.000000 0.090994 0.041474
vn -0.000000 0.046111 -0.088734
vn -0.000000 0.046111 -0.088734
vn -0.000000 0.048714 -0.087332
vn -0.000000 0.048714 -0.087332
vn -0.000000 0.051275 -0.085854
vn -0.000000 0.051275 -0.085854
vn -0.000000 0.053790 -0.084301
vn -0.000000 0.053790 -0.084301
vn 0.000000 -0.081415 -0.058066
vn 0.000000 -0.081415 -0.058066
vn 0.000000 -0.074398 -0.066820
vn 0.000000 -0.074398 -0.066820
vn 0.000000 -0.063266 -0.077443
vn 0.000000 -0.063266 -0.077443
vn 0.000000 -0.044145 -0.089729
vn 0.000000 -0.044145 -0.089729
vn -0.000000 0.027075 -0.096265
vn -0.000000 0.027075 -0.096265
vn -0.000000 0.024684 -0.096906
vn -0.000000 0.024684 -0.096906
vn -0.000000 0.022278 -0.097487
vn -0.000000 0.022278 -0.097487
vn -0.000000 0.045540 -0.089029
vn -0.000000 0.045540 -0.089029
vn -0.000000 0.066012 -0.075116
vn -0.000000 0.066012 -0.075116
vn -0.000000 0.082440 -0.056601
vn -0.000000 0.082440 -0.056601
vn -0.000000 0.093817 -0.034619
vn -0.000000 0.093817 -0.034619
vn -0.000000 0.099446 -0.010515
vn -0.000000 0.099446 -0.010515
vn -0.000000 0.098982 0.014232
vn -0.000000 0.098982 0.014232
vn -0.000000 0.098982 0.014232
vn -0.000000 0.098982 0.014232
vn 0.000000 -0.022278 -0.097487
vn 0.000000 -0.022278 -0.097487
vn 0.000000 -0.045540 -0.089029
vn 0.000000 -0.045540 -0.089029
vn 0.000000 -0.066012 -0.075116
vn 0.000000 -0.066012 -0.075116
vn 0.000000 -0.082440 -0.056601
vn 0.000000 -0.082440 -0.056601
vn 0.000000 -0.093817 -0.034619
vn 0.000000 -0.093817 -0.034619
vn 0.000000 -0.099446 -0.010515
vn 0.000000 -0.099446 -0.010515
vn 0.000000 -0.098982 0.014232
vn 0.000000 -0.098982 0.014232
vn 0.000000 -0.098982 0.014232
vn 0.000000 -0.098982 0.014232
vn -0.000000 0.083095 -0.055635
vn -0.000000 0.093511 -0.035435
vn -0.000000 0.083095 -0.055635
vn -0.000000 0.093511 -0.035435
vn -0.000000 0.097841 -0.020668
vn -0.000000 0.097841 -0.020668
vn -0.000000 0.099540 -0.009579
vn -0.000000 0.099540 -0.009579
vn 0.000000 -0.004434 -0.099902
vn 0.000000 -0.004434 -0.099902
vn 0.000000 -0.001478 -0.099989
vn 0.000000 -0.001478 -0.099989
vn -0.000000 0.001478 -0.099989
vn -0.000000 0.001478 -0.099989
vn -0.000000 0.004434 -0.099902
vn -0.000000 0.004434 -0.099902
vn 0.000000 -0.099540 -0.009579
vn 0.000000 -0.099540 -0.009579
vn 0.000000 -0.097841 -0.020668
vn 0.000000 -0.097841 -0.020668
vn 0.000000 -0.093511 -0.035435
vn 0.000000 -0.093511 -0.035435
vn 0.000000 -0.083095 -0.055635
vn 0.000000 -0.083095 -0.055635
vn 0.000000 -0.024684 -0.096906
vn 0.000000 -0.024684 -0.096906
vn 0.000000 -0.027075 -0.096265
vn 0.000000 -0.027075 -0.096265
vn 0.000000 -0.029450 -0.095565
vn 0.000000 -0.029450 -0.095565
vn 0.000000 -0.005075 -0.099871
vn 0.000000 -0.005075 -0.099871
vn -0.000000 0.019610 -0.098058
vn -0.000000 0.019610 -0.098058
vn -0.000000 0.043094 -0.090238
vn -0.000000 0.043094 -0.090238
vn -0.000000 0.063938 -0.076889
vn -0.000000 0.063938 -0.076889
vn -0.000000 0.080865 -0.058829
vn -0.000000 0.080865 -0.058829
vn -0.000000 0.092837 -0.037166
vn -0.000000 0.092837 -0.037166
vn -0.000000 0.092837 -0.037166
vn -0.000000 0.092837 -0.037166
vn 0.000000 -0.068037 -0.073287
vn 0.000000 -0.068037 -0.073287
vn 0.000000 -0.083953 -0.054331
vn 0.000000 -0.083953 -0.054331
vn 0.000000 -0.094726 -0.032046
vn 0.000000 -0.094726 -0.032046
vn 0.000000 -0.099695 -0.007798
vn 0.000000 -0.099695 -0.007798
vn 0.000000 -0.098557 0.016928
vn 0.000000 -0.098557 0.016928
vn 0.000000 -0.091380 0.040616
vn 0.000000 -0.091380 0.040616
vn 0.000000 -0.078605 0.061816
vn 0.000000 -0.078605 0.061816
vn 0.000000 -0.078605 0.061816
vn 0.000000 -0.078605 0.061816
vn -0.000000 0.044145 -0.089729
vn -0.000000 0.063266 -0.077443
vn -0.000000 0.044145 -0.089729
vn -0.000000 0.063266 -0.077443
vn -0.000000 0.074398 -0.066820
vn -0.000000 0.074398 -0.066820
vn -0.000000 0.081415 -0.058066
vn -0.000000 0.081415 -0.058066
vn 0.000000 -0.053790 -0.084301
vn 0.000000 -0.053790 -0.084301
vn 0.000000 -0.051275 -0.085854
vn 0.000000 -0.051275 -0.085854
vn 0.000000 -0.048714 -0.087332
vn 0.000000 -0.048714 -0.087332
vn 0.000000 -0.046111 -0.088734
vn 0.000000 -0.046111 -0.088734
vn 0.000000 -0.090994 0.041474
vn 0.000000 -0.090994 0.041474
vn 0.000000 -0.095067 0.031021
vn 0.000000 -0.095067 0.031021
vn 0.000000 -0.098701 0.016068
vn 0.000000 -0.098701 0.016068
vn 0.000000 -0.099780 -0.006634
vn 0.000000 -0.099780 -0.006634
vn 0.000000 -0.069830 -0.071580
vn 0.000000 -0.069830 -0.071580
vn 0.000000 -0.071580 -0.069830
vn 0.000000 -0.071580 -0.069830
vn 0.000000 -0.073287 -0.068037
vn 0.000000 -0.073287 -0.068037
vn 0.000000 -0.054331 -0.083953
vn 0.000000 -0.054331 -0.083953
vn 0.000000 -0.032046 -0.094726
vn 0.000000 -0.032046 -0.094726
vn 0.000000 -0.007798 -0.099695
vn 0.000000 -0.007798 -0.099695
vn -0.000000 0.016928 -0.098557
vn -0.000000 0.016928 -0.098557
vn -0.000000 0.040616 -0.091380
vn -0.000000 0.040616 -0.091380
vn -0.000000 0.061816 -0.078605
vn -0.000000 0.061816 -0.078605
vn -0.000000 0.061816 -0.078605
vn -0.000000 0.061816 -0.078605
vn 0.000000 -0.095565 -0.029450
vn 0.000000 -0.095565 -0.029450
vn 0.000000 -0.099871 -0.005075
vn 0.000000 -0.099871 -0.005075
vn 0.000000 -0.098058 0.019610
vn 0.000000 -0.098058 0.019610
vn 0.000000 -0.090238 0.043094
vn 0.000000 -0.090238 0.043094
vn 0.000000 -0.076889 0.063938
vn 0.000000 -0.076889 0.063938
vn 0.000000 -0.058829 0.080865
vn 0.000000 -0.058829 0.080865
vn 0.000000 -0.037166 0.092837
vn 0.000000 -0.037166 0.092837
vn 0.000000 -0.037166 0.092837
vn 0.000000 -0.037166 0.092837
vn 0.000000 -0.006634 -0.099780
vn -0.000000 0.016068 -0.098701
vn 0.000000 -0.006634 -0.099780
vn -0.000000 0.016068 -0.098701
vn -0.000000 0.031021 -0.095067
vn -0.000000 0.031021 -0.095067
vn -0.000000 0.041474 -0.090994
vn -0.000000 0.041474 -0.090994
vn 0.000000 -0.088734 -0.046111
vn 0.000000 -0.088734 -0.046111
vn 0.000000 -0.087332 -0.048714
vn 0.000000 -0.087332 -0.048714
vn 0.000000 -0.085854 -0.051275
vn 0.000000 -0.085854 -0.051275
vn 0.000000 -0.084301 -0.053790
vn 0.000000 -0.084301 -0.053790
vn 0.000000 -0.058066 0.081415
vn 0.000000 -0.058066 0.081415
vn 0.000000 -0.066820 0.074398
vn 0.000000 -0.066820 0.074398
vn 0.000000 -0.077443 0.063266
vn 0.000000 -0.077443 0.063266
vn 0.000000 -0.089729 0.044145
vn 0.000000 -0.089729 0.044145
vn 0.000000 -0.096265 -0.027075
vn 0.000000 -0.096265 -0.027075
vn 0.000000 -0.096906 -0.024684
vn 0.000000 -0.096906 -0.024684
vn 0.000000 -0.097487 -0.022278
vn 0.000000 -0.097487 -0.022278
vn 0.000000 -0.089029 -0.045540
vn 0.000000 -0.089029 -0.045540
vn 0.000000 -0.075116 -0.066012
vn 0.000000 -0.075116 -0.066012
vn 0.000000 -0.056601 -0.082440
vn 0.000000 -0.056601 -0.082440
vn 0.000000 -0.034619 -0.093817
vn 0.000000 -0.034619 -0.093817
vn 0.000000 -0.010515 -0.099446
vn 0.000000 -0.010515 -0.099446
vn -0.000000 0.014232 -0.098982
vn -0.000000 0.014232 -0.098982
vn -0.000000 0.014232 -0.098982
vn -0.000000 0.014232 -0.098982
vn 0.000000 -0.097487 0.022278
vn 0.000000 -0.097487 0.022278
vn 0.000000 -0.089029 0.045540
vn 0.000000 -0.089029 0.045540
vn 0.000000 -0.075116 0.066012
vn 0.000000 -0.075116 0.066012
vn 0.000000 -0.056601 0.082440
vn 0.000000 -0.056601 0.082440
vn 0.000000 -0.034619 0.093817
vn 0.000000 -0.034619 0.093817
vn 0.000000 -0.010515 0.099446
vn 0.000000 -0.010515 0.099446
vn -0.000000 0.014232 0.098982
vn -0.000000 0.014232 0.098982
vn -0.000000 0.014232 0.098982
vn -0.000000 0.014232 0.098982
vn 0.000000 -0.055635 -0.083095
vn 0.000000 -0.035435 -0.093511
vn 0.000000 -0.055635 -0.083095
vn 0.000000 -0.035435 -0.093511
vn 0.000000 -0.020668 -0.097841
vn 0.000000 -0.020668 -0.097841
vn 0.000000 -0.009579 -0.099540
vn 0.000000 -0.009579 -0.099540
vn 0.000000 -0.099902 0.004434
vn 0.000000 -0.099902 0.004434
vn 0.000000 -0.099989 0.001478
vn 0.000000 -0.099989 0.001478
vn 0.000000 -0.099989 -0.001478
vn 0.000000 -0.099989 -0.001478
vn 0.000000 -0.099902 -0.004434
vn 0.000000 -0.099902 -0.004434
vn 0.000000 -0.009579 0.099540
vn 0.000000 -0.009579 0.099540
vn 0.000000 -0.020668 0.097841
vn 0.000000 -0.020668 0.097841
vn 0.000000 -0.035435 0.093511
vn 0.000000 -0.035435 0.093511
vn 0.000000 -0.055635 0.083095
vn 0.000000 -0.055635 0.083095
vn 0.000000 -0.096906 0.024684
vn 0.000000 -0.096906 0.024684
vn 0.000000 -0.096265 0.027075
vn 0.000000 -0.096265 0.027075
vn 0.000000 -0.095565 0.029450
vn 0.000000 -0.095565 0.029450
vn 0.000000 -0.099871 0.005075
vn 0.000000 -0.099871 0.005075
vn 0.000000 -0.098058 -0.019610
vn 0.000000 -0.098058 -0.019610
vn 0.000000 -0.090238 -0.043094
vn 0.000000 -0.090238 -0.043094
vn 0.000000 -0.076889 -0.063938
vn 0.000000 -0.076889 -0.063938
vn 0.000000 -0.058829 -0.080865
vn 0.000000 -0.058829 -0.080865
vn 0.000000 -0.037166 -0.092837
vn 0.000000 -0.037166 -0.092837
vn 0.000000 -0.037166 -0.092837
vn 0.000000 -0.037166 -0.092837
vn 0.000000 -0.073287 0.068037
vn 0.000000 -0.073287 0.068037
vn 0.000000 -0.054331 0.083953
vn 0.000000 -0.054331 0.083953
vn 0.000000 -0.032046 0.094726
vn 0.000000 -0.032046 0.094726
vn 0.000000 -0.007798 0.099695
vn 0.000000 -0.007798 0.099695
vn -0.000000 0.016928 0.098557
vn -0.000000 0.016928 0.098557
vn -0.000000 0.040616 0.091380
vn -0.000000 0.040616 0.091380
vn -0.000000 0.061816 0.078605
vn -0.000000 0.061816 0.078605
vn -0.000000 0.061816 0.078605
vn -0.000000 0.061816 0.078605
vn 0.000000 -0.089729 -0.044145
vn 0.000000 -0.077443 -0.063266
vn 0.000000 -0.089729 -0.044145
vn 0.000000 -0.077443 -0.063266
vn 0.000000 -0.066820 -0.074398
vn 0.000000 -0.066820 -0.074398
vn 0.000000 -0.058066 -0.081415
vn 0.000000 -0.058066 -0.081415
vn 0.000000 -0.084301 0.053790
vn 0.000000 -0.084301 0.053790
vn 0.000000 -0.085854 0.051275
vn 0.000000 -0.085854 0.051275
vn 0.000000 -0.087332 0.048714
vn 0.000000 -0.087332 0.048714
vn 0.000000 -0.088734 0.046111
vn 0.000000 -0.088734 0.046111
vn -0.000000 0.041474 0.090994
vn -0.000000 0.041474 0.090994
vn -0.000000 0.031021 0.095067
vn -0.000000 0.031021 0.095067
vn -0.000000 0.016068 0.098701
vn -0.000000 0.016068 0.098701
vn 0.000000 -0.006634 0.099780
vn 0.000000 -0.006634 0.099780
vn 0.000000 -0.071580 0.069830
vn 0.000000 -0.071580 0.069830
vn 0.000000 -0.069830 0.071580
vn 0.000000 -0.069830 0.071580
vn 0.000000 -0.068037 0.073287
vn 0.000000 -0.068037 0.073287
vn 0.000000 -0.083953 0.054331
vn 0.000000 -0.083953 0.054331
vn 0.000000 -0.094726 0.032046
vn 0.000000 -0.094726 0.032046
vn 0.000000 -0.099695 0.007798
vn 0.000000 -0.099695 0.007798
vn 0.000000 -0.098557 -0.016928
vn 0.000000 -0.098557 -0.016928
vn 0.000000 -0.091380 -0.040616
vn 0.000000 -0.091380 -0.040616
vn 0.000000 -0.078605 -0.061816
vn 0.000000 -0.078605 -0.061816
vn 0.000000 -0.078605 -0.061816
vn 0.000000 -0.078605 -0.061816
vn 0.000000 -0.029450 0.095565
vn 0.000000 -0.029450 0.095565
vn 0.000000 -0.005075 0.099871
vn 0.000000 -0.005075 0.099871
vn -0.000000 0.019610 0.098058
vn -0.000000 0.019610 0.098058
vn -0.000000 0.043094 0.090238
vn -0.000000 0.043094 0.090238
vn -0.000000 0.063938 0.076889
vn -0.000000 0.063938 0.076889
vn -0.000000 0.080865 0.058829
vn -0.000000 0.080865 0.058829
vn -0.000000 0.092837 0.037166
vn -0.000000 0.092837 0.037166
vn -0.000000 0.092837 0.037166
vn -0.000000 0.092837 0.037166
vn 0.000000 -0.099780 0.006634
vn 0.000000 -0.098701 -0.016068
vn 0.000000 -0.099780 0.006634
vn 0.000000 -0.098701 -0.016068
vn 0.000000 -0.095067 -0.031021
vn 0.000000 -0.095067 -0.031021
vn 0.000000 -0.090994 -0.041474
vn 0.000000 -0.090994 -0.041474
vn 0.000000 -0.046111 0.088734
vn 0.000000 -0.046111 0.088734
vn 0.000000 -0.048714 0.087332
vn 0.000000 -0.048714 0.087332
vn 0.000000 -0.051275 0.085854
vn 0.000000 -0.051275 0.085854
vn 0.000000 -0.053790 0.084301
vn 0.000000 -0.053790 0.084301
vn -0.000000 0.081415 0.058066
vn -0.000000 0.081415 0.058066
vn -0.000000 0.074398 0.066820
vn -0.000000 0.074398 0.066820
vn -0.000000 0.063266 0.077443
vn -0.000000 0.063266 0.077443
vn -0.000000 0.044145 0.089729
vn -0.000000 0.044145 0.089729
vn 0.000000 -0.027075 0.096265
vn 0.000000 -0.027075 0.096265
vn 0.000000 -0.024684 0.096906
vn 0.000000 -0.024684 0.096906
vn 0.000000 -0.022278 0.097487
vn 0.000000 -0.022278 0.097487
vn 0.000000 -0.045540 0.089029
vn 0.000000 -0.045540 0.089029
vn 0.000000 -0.066012 0.075116
vn 0.000000 -0.066012 0.075116
vn 0.000000 -0.082440 0.056601
vn 0.000000 -0.082440 0.056601
vn 0.000000 -0.093817 0.034619
vn 0.000000 -0.093817 0.034619
vn 0.000000 -0.099446 0.010515
vn 0.000000 -0.099446 0.010515
vn 0.000000 -0.098982 -0.014232
vn 0.000000 -0.098982 -0.014232
vn 0.000000 -0.098982 -0.014232
vn 0.000000 -0.098982 -0.014232
vn -0.000000 0.022278 0.097487
vn -0.000000 0.022278 0.097487
vn -0.000000 0.045540 0.089029
vn -0.000000 0.045540 0.089029
vn -0.000000 0.066012 0.075116
vn -0.000000 0.066012 0.075116
vn -0.000000 0.082440 0.056601
vn -0.000000 0.082440 0.056601
vn -0.000000 0.093817 0.034619
vn -0.000000 0.093817 0.034619
vn -0.000000 0.099446 0.010515
vn -0.000000 0.099446 0.010515
vn -0.000000 0.098982 -0.014232
vn -0.000000 0.098982 -0.014232
vn -0.000000 0.098982 -0.014232
vn -0.000000 0.098982 -0.014232
vn 0.000000 -0.083095 0.055635
vn 0.000000 -0.093511 0.035435
vn 0.000000 -0.083095 0.055635
vn 0.000000 -0.093511 0.035435
vn 0.000000 -0.097841 0.020668
vn 0.000000 -0.097841 0.020668
vn 0.000000 -0.099540 0.009579
vn 0.000000 -0.099540 0.009579
vn -0.000000 0.004434 0.099902
vn -0.000000 0.004434 0.099902
vn -0.000000 0.001478 0.099989
vn -0.000000 0.001478 0.099989
vn 0.000000 -0.001478 0.099989
vn 0.000000 -0.001478 0.099989
vn 0.000000 -0.004434 0.099902
vn 0.000000 -0.004434 0.099902
vn -0.000000 0.099540 0.009579
vn -0.000000 0.099540 0.009579
vn -0.000000 0.097841 0.020668
vn -0.000000 0.097841 0.020668
vn -0.000000 0.093511 0.035435
vn -0.000000 0.093511 0.035435
vn -0.000000 0.083095 0.055635
vn -0.000000 0.083095 0.055635
vn -0.000000 0.024684 0.096906
vn -0.000000 0.024684 0.096906
vn -0.000000 0.027075 0.096265
vn -0.000000 0.027075 0.096265
vn -0.000000 0.029450 0.095565
vn -0.000000 0.029450 0.095565
vn -0.000000 0.005075 0.099871
vn -0.000000 0.005075 0.099871
vn 0.000000 -0.019610 0.098058
vn 0.000000 -0.019610 0.098058
vn 0.000000 -0.043094 0.090238
vn 0.000000 -0.043094 0.090238
vn 0.000000 -0.063938 0.076889
vn 0.000000 -0.063938 0.076889
vn 0.000000 -0.080865 0.058829
vn 0.000000 -0.080865 0.058829
vn 0.000000 -0.092837 0.037166
vn 0.000000 -0.092837 0.037166
vn 0.000000 -0.092837 0.037166
vn 0.000000 -0.092837 0.037166
vn -0.000000 0.068037 0.073287
vn -0.000000 0.068037 0.073287
vn -0.000000 0.083953 0.054331
vn -0.000000 0.083953 0.054331
vn -0.000000 0.094726 0.032046
vn -0.000000 0.094726 0.032046
vn -0.000000 0.099695 0.007798
vn -0.000000 0.099695 0.007798
vn -0.000000 0.098557 -0.016928
vn -0.000000 0.098557 -0.016928
vn -0.000000 0.091380 -0.040616
vn -0.000000 0.091380 -0.040616
vn -0.000000 0.078605 -0.061816
vn -0.000000 0.078605 -0.061816
vn -0.000000 0.078605 -0.061816
vn -0.000000 0.078605 -0.061816
vn 0.000000 -0.044145 0.089729
vn 0.000000 -0.063266 0.077443
vn 0.000000 -0.044145 0.089729
vn 0.000000 -0.063266 0.077443
vn 0.000000 -0.074398 0.066820
vn 0.000000 -0.074398 0.066820
vn 0.000000 -0.081415 0.058066
vn 0.000000 -0.081415 0.058066
vn -0.000000 0.053790 0.084301
vn -0.000000 0.053790 0.084301
vn -0.000000 0.051275 0.085854
vn -0.000000 0.051275 0.085854
vn -0.000000 0.048714 0.087332
vn -0.000000 0.048714 0.087332
vn -0.000000 0.046111 0.088734
vn -0.000000 0.046111 0.088734
vn -0.000000 0.090994 -0.041474
vn -0.000000 0.090994 -0.041474
vn -0.000000 0.095067 -0.031021
vn -0.000000 0.095067 -0.031021
vn -0.000000 0.098701 -0.016068
vn -0.000000 0.098701 -0.016068
vn -0.000000 0.099780 0.006634
vn -0.000000 0.099780 0.006634
vn -0.000000 0.069830 0.071580
vn -0.000000 0.069830 0.071580
vn -0.000000 0.071580 0.069830
vn -0.000000 0.071580 0.069830
vn -0.000000 0.073287 0.068037
vn -0.000000 0.073287 0.068037
vn -0.000000 0.054331 0.083953
vn -0.000000 0.054331 0.083953
vn -0.000000 0.032046 0.094726
vn -0.000000 0.032046 0.094726
vn -0.000000 0.007798 0.099695
vn -0.000000 0.007798 0.099695
vn 0.000000 -0.016928 0.098557
vn 0.000000 -0.016928 0.098557
vn 0.000000 -0.040616 0.091380
vn 0.000000 -0.040616 0.091380
vn 0.000000 -0.061816 0.078605
vn 0.000000 -0.061816 0.078605
vn 0.000000 -0.061816 0.078605
vn 0.000000 -0.061816 0.078605
vn -0.000000 0.095565 0.029450
vn -0.000000 0.095565 0.029450
vn -0.000000 0.099871 0.005075
vn -0.000000 0.099871 0.005075
vn -0.000000 0.098058 -0.019610
vn -0.000000 0.098058 -0.019610
vn -0.000000 0.090238 -0.043094
vn -0.000000 0.090238 -0.043094
vn -0.000000 0.076889 -0.063938
vn -0.000000 0.076889 -0.063938
vn -0.000000 0.058829 -0.080865
vn -0.000000 0.058829 -0.080865
vn -0.000000 0.037166 -0.092837
vn -0.000000 0.037166 -0.092837
vn -0.000000 0.037166 -0.092837
vn -0.000000 0.037166 -0.092837
vn -0.000000 0.006634 0.099780
vn 0.000000 -0.016068 0.098701
vn -0.000000 0.006634 0.099780
vn 0.000000 -0.016068 0.098701
vn 0.000000 -0.031021 0.095067
vn 0.000000 -0.031021 0.095067
vn 0.000000 -0.041474 0.090994
vn 0.000000 -0.041474 0.090994
vn 0.000000 -0.061816 0.078605
vn 0.000000 -0.061816 0.078605
vn -0.000000 0.088734 0.046111
vn -0.000000 0.088734 0.046111
vn -0.000000 0.087332 0.048714
vn -0.000000 0.087332 0.048714
vn -0.000000 0.085854 0.051275
vn -0.000000 0.085854 0.051275
vn -0.000000 0.084301 0.053790
vn -0.000000 0.084301 0.053790
vn -0.000000 0.058066 -0.081415
vn -0.000000 0.058066 -0.081415
vn -0.000000 0.066820 -0.074398
vn -0.000000 0.066820 -0.074398
vn -0.000000 0.077443 -0.063266
vn -0.000000 0.077443 -0.063266
vn -0.000000 0.089729 -0.044145
vn -0.000000 0.089729 -0.044145
vn -0.000000 0.096265 0.027075
vn -0.000000 0.096265 0.027075
vn -0.000000 0.096906 0.024684
vn -0.000000 0.096906 0.024684
vn -0.000000 0.097487 0.022278
vn -0.000000 0.097487 0.022278
vn -0.000000 0.089029 0.045540
vn -0.000000 0.089029 0.045540
vn -0.000000 0.075116 0.066012
vn -0.000000 0.075116 0.066012
vn -0.000000 0.056601 0.082440
vn -0.000000 0.056601 0.082440
vn -0.000000 0.034619 0.093817
vn -0.000000 0.034619 0.093817
vn -0.000000 0.010515 0.099446
vn -0.000000 0.010515 0.099446
vn 0.000000 -0.014232 0.098982
vn 0.000000 -0.014232 0.098982
vn 0.000000 -0.014232 0.098982
vn 0.000000 -0.014232 0.098982
vn -0.000000 0.097487 -0.022278
vn -0.000000 0.097487 -0.022278
vn -0.000000 0.089029 -0.045540
vn -0.000000 0.089029 -0.045540
vn -0.000000 0.075116 -0.066012
vn -0.000000 0.075116 -0.066012
vn -0.000000 0.056601 -0.082440
vn -0.000000 0.056601 -0.082440
vn -0.000000 0.034619 -0.093817
vn -0.000000 0.034619 -0.093817
vn -0.000000 0.010515 -0.099446
vn -0.000000 0.010515 -0.099446
vn 0.000000 -0.014232 -0.098982
vn 0.000000 -0.014232 -0.098982
vn 0.000000 -0.014232 -0.098982
vn 0.000000 -0.014232 -0.098982
vn -0.000000 0.055635 0.083095
vn -0.000000 0.035435 0.093511
vn -0.000000 0.055635 0.083095
vn -0.000000 0.035435 0.093511
vn -0.000000 0.020668 0.097841
vn -0.000000 0.020668 0.097841
vn -0.000000 0.009579 0.099540
vn -0.000000 0.009579 0.099540
vn -0.000000 0.099902 -0.004434
vn -0.000000 0.099902 -0.004434
vn -0.000000 0.099989 -0.001478
vn -0.000000 0.099989 -0.001478
vn -0.000000 0.099989 0.001478
vn -0.000000 0.099989 0.001478
vn -0.000000 0.099902 0.004434
vn -0.000000 0.099902 0.004434
vn -0.000000 0.009579 -0.099540
vn -0.000000 0.009579 -0.099540
vn -0.000000 0.020668 -0.097841
vn -0.000000 0.020668 -0.097841
vn -0.000000 0.035435 -0.093511
vn -0.000000 0.035435 -0.093511
vn -0.000000 0.055635 -0.083095
vn -0.000000 0.055635 -0.083095
vn 0.100000 0.000000 0.000000
vn 0.100000 0.000000 0.000000
vn 0.100000 0.000000 0.000000
vn 0.100000 0.000000 0.000000
vn 0.100000 0.000000 0.000000
vn 0.100000 0.000000 0.000000
vn 0.100000 0.000000 0.000000
vn 0.100000 0.000000 0.000000
vn 0.100000 0.000000 0.000000
vn 0.100000 0.000000 0.000000
vn 0.100000 0.000000 0.000000
vn 0.100000 0.000000 0.000000
vn 0.100000 0.000000 0.000000
vn 0.100000 0.000000 0.000000
vn 0.100000 0.000000 0.000000
vn 0.100000 0.000000 0.000000
vn 0.100000 0.000000 0.000000
vn 0.100000 0.000000 0.000000
vn 0.100000 0.000000 0.000000
vn 0.100000 0.000000 0.000000
vn 0.100000 0.000000 0.000000
vn 0.100000 0.000000 0.000000
vn 0.100000 0.000000 0.000000
vn 0.100000 0.000000 0.000000
vn 0.100000 0.000000 0.000000
vn 0.100000 0.000000 0.000000
vn 0.100000 0.000000 0.000000
vn 0.100000 0.000000 0.000000
vn 0.100000 0.000000 0.000000
vn 0.100000 0.000000 0.000000
vn 0.100000 0.000000 0.000000
vn 0.100000 0.000000 0.000000
vn 0.100000 0.000000 0.000000
vn 0.100000 0.000000 0.000000
vn 0.100000 0.000000 0.000000
vn 0.100000 0.000000 0.000000
vn 0.100000 0.000000 0.000000
vn 0.100000 0.000000 0.000000
vn 0.100000 0.000000 0.000000
vn 0.100000 0.000000 0.000000
vn 0.100000 0.000000 0.000000
vn 0.100000 0.000000 0.000000
vn 0.100000 0.000000 0.000000
vn 0.100000 0.000000 0.000000
vn 0.100000 0.000000 0.000000
vn 0.100000 0.000000 0.000000
vn 0.100000 0.000000 0.000000
vn 0.100000 0.000000 0.000000
vn 0.100000 0.000000 0.000000
vn 0.100000 0.000000 0.000000
vn 0.100000 0.000000 0.000000
vn 0.100000 0.000000 0.000000
vn 0.100000 0.000000 0.000000
vn 0.100000 0.000000 0.000000
vn 0.100000 0.000000 0.000000
vn 0.100000 0.000000 0.000000
vn 0.100000 0.000000 0.000000
vn 0.100000 0.000000 0.000000
vn 0.100000 0.000000 0.000000
vn 0.100000 0.000000 0.000000
vn 0.100000 0.000000 0.000000
vn 0.100000 0.000000 0.000000
vn 0.100000 0.000000 0.000000
vn 0.100000 0.000000 0.000000
vn 0.100000 0.000000 0.000000
vn 0.100000 0.000000 0.000000
vn 0.100000 0.000000 0.000000
vn 0.100000 0.000000 0.000000
vn 0.100000 0.000000 0.000000
vn 0.100000 0.000000 0.000000
vn 0.100000 0.000000 0.000000
vn 0.100000 0.000000 0.000000
vn 0.100000 0.000000 0.000000
vn 0.100000 0.000000 0.000000
vn 0.100000 0.000000 0.000000
vn 0.100000 0.000000 0.000000
vn 0.100000 0.000000 0.000000
vn 0.100000 0.000000 0.000000
vn 0.100000 0.000000 0.000000
vn 0.100000 0.000000 0.000000
vn 0.100000 0.000000 0.000000
vn 0.100000 0.000000 0.000000
vn 0.100000 0.000000 0.000000
vn 0.100000 0.000000 0.000000
vn 0.100000 0.000000 0.000000
vn 0.100000 0.000000 0.000000
vn 0.100000 0.000000 0.000000
vn 0.100000 0.000000 0.000000
vn 0.100000 0.000000 0.000000
vn 0.100000 0.000000 0.000000
vn 0.100000 0.000000 0.000000
vn 0.100000 0.000000 0.000000
vn 0.100000 0.000000 0.000000
vn 0.100000 0.000000 0.000000
vn 0.100000 0.000000 0.000000
vn 0.100000 0.000000 0.000000
vn 0.100000 0.000000 0.000000
vn 0.100000 0.000000 0.000000
vn 0.100000 0.000000 0.000000
vn 0.100000 0.000000 0.000000
vn 0.100000 0.000000 0.000000
vn 0.100000 0.000000 0.000000
vn 0.100000 0.000000 0.000000
vn 0.100000 0.000000 0.000000
vn 0.100000 0.000000 0.000000
vn 0.100000 0.000000 0.000000
vn 0.100000 0.000000 0.000000
vn 0.100000 0.000000 0.000000
vn 0.100000 0.000000 0.000000
vn 0.100000 0.000000 0.000000
vn 0.100000 0.000000 0.000000
vn 0.100000 0.000000 0.000000
vn 0.100000 0.000000 0.000000
vn 0.100000 0.000000 0.000000
vn 0.100000 0.000000 0.000000
vn 0.100000 0.000000 0.000000
vn 0.100000 0.000000 0.000000
vn 0.100000 0.000000 0.000000
vn 0.100000 0.000000 0.000000
vn 0.100000 0.000000 0.000000
vn 0.100000 0.000000 0.000000
vn 0.100000 0.000000 0.000000
vn 0.100000 0.000000 0.000000
vn 0.100000 0.000000 0.000000
vn 0.100000 0.000000 0.000000
vn 0.100000 0.000000 0.000000
vn 0.100000 0.000000 0.000000
vn 0.100000 0.000000 0.000000
vn 0.100000 0.000000 0.000000
vn 0.100000 0.000000 0.000000
vn 0.100000 0.000000 0.000000
vn 0.100000 0.000000 0.000000
vn 0.100000 0.000000 0.000000
vn 0.100000 0.000000 0.000000
vn 0.100000 0.000000 0.000000
vn 0.100000 0.000000 0.000000
vn 0.100000 0.000000 0.000000
vn 0.100000 0.000000 0.000000
vn 0.100000 0.000000 0.000000
vn 0.100000 0.000000 0.000000
vn 0.100000 0.000000 0.000000
vn 0.100000 0.000000 0.000000
vn 0.100000 0.000000 0.000000
vn 0.100000 0.000000 0.000000
vn 0.100000 0.000000 0.000000
vn 0.100000 0.000000 0.000000
vn 0.100000 0.000000 0.000000
vn 0.100000 0.000000 0.000000
vn 0.100000 0.000000 0.000000
vn 0.100000 0.000000 0.000000
vn 0.100000 0.000000 0.000000
vn 0.100000 0.000000 0.000000
vn 0.100000 0.000000 0.000000
vn 0.100000 0.000000 0.000000
vn 0.100000 0.000000 0.000000
vn 0.100000 0.000000 0.000000
vn 0.100000 0.000000 0.000000
vn 0.100000 0.000000 0.000000
vn 0.100000 0.000000 0.000000
vn 0.100000 0.000000 0.000000
vn 0.100000 0.000000 0.000000
vn 0.100000 0.000000 0.000000
vn 0.100000 0.000000 0.000000
vn 0.100000 0.000000 0.000000
vn 0.100000 0.000000 0.000000
vn 0.100000 0.000000 0.000000
vn 0.100000 0.000000 0.000000
vn 0.100000 0.000000 0.000000
vn 0.100000 0.000000 0.000000
vn 0.100000 0.000000 0.000000
vn 0.100000 0.000000 0.000000
vn 0.100000 0.000000 0.000000
vn 0.100000 0.000000 0.000000
vn 0.100000 0.000000 0.000000
vn 0.100000 0.000000 0.000000
vn 0.100000 0.000000 0.000000
vn 0.100000 0.000000 0.000000
vn 0.100000 0.000000 0.000000
vn 0.100000 0.000000 0.000000
vn 0.100000 0.000000 0.000000
vn 0.100000 0.000000 0.000000
vn 0.100000 0.000000 0.000000
vn 0.100000 0.000000 0.000000
vn 0.100000 0.000000 0.000000
vn 0.100000 0.000000 0.000000
vn 0.100000 0.000000 0.000000
vn 0.100000 0.000000 0.000000
vn 0.100000 0.000000 0.000000
vn 0.100000 0.000000 0.000000
vn 0.100000 0.000000 0.000000
vn 0.100000 0.000000 0.000000
vn 0.100000 0.000000 0.000000
vn 0.100000 0.000000 0.000000
vn 0.100000 0.000000 0.000000
vn 0.100000 0.000000 0.000000
vn 0.100000 0.000000 0.000000
vn 0.100000 0.000000 0.000000
vn 0.100000 0.000000 0.000000
vn 0.100000 0.000000 0.000000
vn 0.100000 0.000000 0.000000
vn 0.100000 0.000000 0.000000
vn 0.100000 0.000000 0.000000
vn 0.100000 0.000000 0.000000
vn 0.100000 0.000000 0.000000
vn 0.100000 0.000000 0.000000
vn 0.100000 0.000000 0.000000
vn 0.100000 0.000000 0.000000
vn 0.100000 0.000000 0.000000
vn 0.100000 0.000000 0.000000
vn 0.100000 0.000000 0.000000
vn 0.100000 0.000000 0.000000
vn 0.100000 0.000000 0.000000
vn 0.100000 0.000000 0.000000
vn 0.100000 0.000000 0.000000
vn 0.100000 0.000000 0.000000
vn 0.100000 0.000000 0.000000
vn 0.100000 0.000000 0.000000
vn 0.100000 0.000000 0.000000
vn 0.100000 0.000000 0.000000
vn 0.100000 0.000000 0.000000
vn 0.100000 0.000000 0.000000
vn 0.100000 0.000000 0.000000
vn 0.100000 0.000000 0.000000
vn 0.100000 0.000000 0.000000
vn 0.100000 0.000000 0.000000
vn 0.100000 0.000000 0.000000
vn 0.100000 0.000000 0.000000
vn 0.100000 0.000000 0.000000
vn 0.100000 0.000000 0.000000
vn 0.100000 0.000000 0.000000
vn 0.100000 0.000000 0.000000
vn 0.100000 0.000000 0.000000
vn 0.100000 0.000000 0.000000
vn 0.100000 0.000000 0.000000
vn 0.100000 0.000000 0.000000
vn 0.100000 0.000000 0.000000
vn 0.100000 0.000000 0.000000
vn 0.100000 0.000000 0.000000
vn 0.100000 0.000000 0.000000
vn 0.100000 0.000000 0.000000
vn 0.100000 0.000000 0.000000
vn 0.100000 0.000000 0.000000
vn 0.100000 0.000000 0.000000
vn 0.100000 0.000000 0.000000
vn 0.100000 0.000000 0.000000
vn 0.100000 0.000000 0.000000
vn 0.100000 0.000000 0.000000
vn 0.100000 0.000000 0.000000
vn 0.100000 0.000000 0.000000
vn 0.100000 0.000000 0.000000
vn 0.100000 0.000000 0.000000
vn 0.100000 0.000000 0.000000
vn 0.100000 0.000000 0.000000
vn 0.100000 0.000000 0.000000
vn 0.100000 0.000000 0.000000
vn 0.100000 0.000000 0.000000
vn 0.100000 0.000000 0.000000
vn 0.100000 0.000000 0.000000
vn 0.100000 0.000000 0.000000
vn 0.100000 0.000000 0.000000
vn 0.100000 0.000000 0.000000
vn 0.100000 0.000000 0.000000
vn 0.100000 0.000000 0.000000
vn 0.100000 0.000000 0.000000
vn 0.100000 0.000000 0.000000
vn 0.100000 0.000000 0.000000
vn 0.100000 0.000000 0.000000
vn 0.100000 0.000000 0.000000
vn 0.100000 0.000000 0.000000
vn 0.100000 0.000000 0.000000
vn 0.100000 0.000000 0.000000
vn 0.100000 0.000000 0.000000
vn 0.100000 0.000000 0.000000
vn 0.100000 0.000000 0.000000
vn 0.100000 0.000000 0.000000
vn 0.100000 0.000000 0.000000
vn 0.100000 0.000000 0.000000
vn 0.100000 0.000000 0.000000
vn 0.100000 0.000000 0.000000
vn 0.100000 0.000000 0.000000
vn 0.100000 0.000000 0.000000
vn 0.100000 0.000000 0.000000
vn 0.100000 0.000000 0.000000
vn 0.100000 0.000000 0.000000
vn 0.100000 0.000000 0.000000
vn 0.100000 0.000000 0.000000
vn 0.100000 0.000000 0.000000
vn 0.100000 0.000000 0.000000
vn 0.100000 0.000000 0.000000
vn 0.100000 0.000000 0.000000
vn 0.100000 0.000000 0.000000
vn 0.100000 0.000000 0.000000
vn 0.100000 0.000000 0.000000
vn 0.100000 0.000000 0.000000
vn 0.100000 0.000000 0.000000
vn 0.100000 0.000000 0.000000
vn 0.100000 0.000000 0.000000
vn 0.100000 0.000000 0.000000
vn 0.100000 0.000000 0.000000
vn 0.100000 0.000000 0.000000
vn 0.100000 0.000000 0.000000
vn 0.100000 0.000000 0.000000
vn 0.100000 0.000000 0.000000
vn 0.100000 0.000000 0.000000
vn 0.100000 0.000000 0.000000
vn 0.100000 0.000000 0.000000
vn 0.100000 0.000000 0.000000
vn 0.100000 0.000000 0.000000
vn 0.100000 0.000000 0.000000
vn 0.100000 0.000000 0.000000
vn 0.100000 0.000000 0.000000
vn 0.100000 0.000000 0.000000
vn 0.100000 0.000000 0.000000
vn 0.100000 0.000000 0.000000
vn 0.100000 0.000000 0.000000
vn 0.100000 0.000000 0.000000
vn 0.100000 0.000000 0.000000
vn 0.100000 0.000000 0.000000
vn 0.100000 0.000000 0.000000
vn 0.100000 0.000000 0.000000
vn 0.100000 0.000000 0.000000
vn 0.100000 0.000000 0.000000
vn 0.100000 0.000000 0.000000
vn 0.100000 0.000000 0.000000
vn 0.100000 0.000000 0.000000
vn 0.100000 0.000000 0.000000
vn 0.100000 0.000000 0.000000
vn 0.100000 0.000000 0.000000
vn 0.100000 0.000000 0.000000
vn 0.100000 0.000000 0.000000
vn 0.100000 0.000000 0.000000
vn 0.100000 0.000000 0.000000
vn 0.100000 0.000000 0.000000
vn 0.100000 0.000000 0.000000
vn 0.100000 0.000000 0.000000
vn 0.100000 0.000000 0.000000
vn 0.100000 0.000000 0.000000
vn 0.100000 0.000000 0.000000
vn 0.100000 0.000000 0.000000
vn 0.100000 0.000000 0.000000
vn 0.100000 0.000000 0.000000
vn 0.100000 0.000000 0.000000
vn 0.100000 0.000000 0.000000
vn 0.100000 0.000000 0.000000
vn 0.100000 0.000000 0.000000
vn 0.100000 0.000000 0.000000
vn 0.100000 0.000000 0.000000
vn 0.100000 0.000000 0.000000
vn 0.100000 0.000000 0.000000
vn 0.100000 0.000000 0.000000
vn 0.100000 0.000000 0.000000
vn 0.100000 0.000000 0.000000
vn 0.100000 0.000000 0.000000
vn 0.100000 0.000000 0.000000
vn 0.100000 0.000000 0.000000
vn 0.100000 0.000000 0.000000
vn 0.100000 0.000000 0.000000
vn 0.100000 0.000000 0.000000
vn 0.100000 0.000000 0.000000
vn 0.100000 0.000000 0.000000
vn 0.000000 -0.096593 0.025882
vn 0.000000 -0.096593 0.025882
vn 0.000000 -0.100000 -0.000000
vn 0.000000 -0.100000 -0.000000
vn 0.000000 -0.096593 -0.025882
vn 0.000000 -0.096593 -0.025882
vn 0.000000 -0.086603 -0.050000
vn 0.000000 -0.086603 -0.050000
vn 0.000000 -0.070711 -0.070711
vn 0.000000 -0.070711 -0.070711
vn 0.000000 -0.050000 -0.086603
vn 0.000000 -0.050000 -0.086603
vn 0.000000 -0.025882 -0.096593
vn 0.000000 -0.025882 -0.096593
vn -0.000000 0.000000 -0.100000
vn -0.000000 -0.000000 -0.100000
vn -0.000000 0.025882 -0.096593
vn -0.000000 0.025882 -0.096593
vn -0.000000 0.050000 -0.086603
vn -0.000000 0.050000 -0.086603
vn -0.000000 0.070711 -0.070711
vn -0.000000 0.070711 -0.070711
vn -0.000000 0.086603 -0.050000
vn -0.000000 0.086603 -0.050000
vn -0.000000 0.096593 -0.025882
vn -0.000000 0.096593 -0.025882
vn -0.000000 0.100000 -0.000000
vn -0.000000 0.100000 -0.000000
vn -0.000000 0.096593 0.025882
vn -0.000000 0.096593 0.025882
vn -0.000000 0.086603 0.050000
vn -0.000000 0.086603 0.050000
vn -0.000000 0.070711 0.070711
vn -0.000000 0.070711 0.070711
vn -0.000000 0.050000 0.086603
vn -0.000000 0.050000 0.086603
vn -0.000000 0.025882 0.096593
vn -0.000000 0.025882 0.096593
vn -0.000000 0.000000 0.100000
vn 0.000000 -0.000000 0.100000
vn 0.000000 -0.025882 0.096593
vn 0.000000 -0.025882 0.096593
vn 0.000000 -0.050000 0.086603
vn 0.000000 -0.050000 0.086603
vn 0.000000 -0.070711 0.070711
vn 0.000000 -0.070711 0.070711
vn 0.000000 -0.086603 0.050000
vn 0.000000 -0.086603 0.050000
vn -0.000000 0.096265 -0.027075
vn -0.000000 0.096265 -0.027075
vn -0.000000 0.096906 -0.024684
vn -0.000000 0.096906 -0.024684
f 548/1119/1101 604/1120/1102 547/1121/1103
f 547/1121/1103 604/1120/1102 576/1122/1104
f 547/1123/1103 576/1124/1104 575/1125/1105
f 575/1125/1105 576/1124/1104 577/1126/1106
f 575/1125/1105 577/1126/1106 574/1127/1107
f 574/1127/1107 577/1126/1106 578/1128/1108
f 574/1127/1107 578/1128/1108 573/1129/1109
f 573/1129/1109 578/1128/1108 579/1130/1110
f 573/1129/1109 579/1130/1110 572/1131/1111
f 572/1131/1111 579/1130/1110 580/1132/1112
f 572/1131/1111 580/1132/1112 571/1133/1113
f 571/1133/1113 580/1132/1112 581/1134/1114
f 571/1133/1113 581/1134/1114 570/1135/1115
f 570/1135/1115 581/1134/1114 582/1136/1116
f 570/1135/1115 582/1136/1116 569/1137/1117
f 569/1137/1117 582/1136/1116 583/1138/1118
f 569/1137/1117 583/1138/1118 568/1139/1119
f 568/1139/1119 583/1138/1118 584/1140/1120
f 568/1139/1119 584/1140/1120 567/1141/1121
f 567/1141/1121 584/1140/1120 585/1142/1122
f 567/1141/1121 585/1142/1122 566/1143/1123
f 566/1143/1123 585/1142/1122 586/1144/1124
f 566/1143/1123 586/1144/1124 565/1145/1125
f 565/1145/1125 586/1144/1124 587/1146/1126
f 565/1145/1125 587/1146/1126 564/1147/1127
f 564/1147/1127 587/1146/1126 588/1148/1128
f 564/1147/1127 588/1148/1128 563/1149/1129
f 563/1149/1129 588/1148/1128 589/1150/1130
f 563/1149/1129 589/1150/1130 562/1151/1131
f 562/1151/1131 589/1150/1130 590/1152/1132
f 562/1151/1131 590/1152/1132 561/1153/1133
f 561/1153/1133 590/1152/1132 591/1154/1134
f 561/1153/1133 591/1154/1134 560/1155/1135
f 560/1155/1135 591/1154/1134 592/1156/1136
f 560/1155/1135 592/1156/1136 559/1157/1137
f 559/1157/1137 592/1156/1136 593/1158/1138
f 559/1157/1137 593/1158/1138 558/1159/1139
f 558/1159/1139 593/1158/1138 594/1160/1140
f 558/1159/1139 594/1160/1140 557/1161/1141
f 557/1161/1141 594/1160/1140 595/1162/1142
f 557/1161/1141 595/1162/1142 556/1163/1143
f 556/1163/1143 595/1162/1142 596/1164/1144
f 556/1163/1143 596/1164/1144 555/1165/1145
f 555/1165/1145 596/1164/1144 597/1166/1146
f 555/1165/1145 597/1166/1146 554/1167/1147
f 554/1167/1147 597/1166/1146 598/1168/1148
f 554/1167/1147 598/1168/1148 553/1169/1149
f 553/1169/1149 598/1168/1148 599/1170/1150
f 553/1169/1149 599/1170/1150 552/1171/1151
f 552/1171/1151 599/1170/1150 600/1172/1152
f 552/1171/1151 600/1172/1152 551/1173/1153
f 551/1173/1153 600/1172/1152 601/1174/1154
f 551/1173/1153 601/1174/1154 550/1175/1155
f 550/1175/1155 601/1174/1154 602/1176/1156
f 550/1175/1155 602/1176/1156 549/1177/1157
f 549/1177/1157 602/1176/1156 603/1178/1158
f 549/1177/1157 603/1178/1158 548/1119/1101
f 548/1119/1101 603/1178/1158 604/1120/1102
f 606/1179/1159 562/1180/1160 605/1181/1161
f 605/1181/1161 562/1180/1160 561/1182/1162
f 605/1181/1161 561/1182/1162 628/1183/1163
f 628/1183/1163 561/1182/1162 560/1184/1164
f 628/1183/1163 560/1184/1164 627/1185/1165
f 627/1185/1165 560/1184/1164 559/1186/1166
f 627/1185/1165 559/1186/1166 558/1187/1167
f 562/1180/1160 606/1179/1159 563/1188/1168
f 563/1188/1168 606/1179/1159 607/1189/1169
f 563/1188/1168 607/1189/1169 564/1190/1170
f 564/1190/1170 607/1189/1169 565/1191/1171
f 565/1191/1171 607/1189/1169 608/1192/1172
f 565/1191/1171 608/1192/1172 566/1193/1173
f 566/1193/1173 608/1192/1172 609/1194/1174
f 566/1193/1173 609/1194/1174 567/1195/1175
f 567/1195/1175 609/1194/1174 610/1196/1176
f 567/1195/1175 610/1196/1176 568/1197/1177
f 568/1197/1177 610/1196/1176 611/1198/1178
f 568/1197/1177 611/1198/1178 569/1199/1179
f 569/1199/1179 611/1198/1178 612/1200/1180
f 569/1199/1179 612/1200/1180 570/1201/1181
f 570/1201/1181 612/1200/1180 571/1202/1182
f 571/1202/1182 612/1200/1180 613/1203/1183
f 571/1202/1182 613/1203/1183 572/1204/1184
f 572/1204/1184 613/1203/1183 614/1205/1185
f 572/1204/1184 614/1205/1185 573/1206/1186
f 573/1206/1186 614/1205/1185 615/1207/1187
f 573/1206/1186 615/1207/1187 574/1208/1188
f 574/1208/1188 615/1207/1187 616/1209/1189
f 574/1208/1188 616/1209/1189 575/1210/1190
f 575/1210/1190 616/1209/1189 617/1211/1191
f 575/1210/1190 617/1211/1191 547/1212/1192
f 547/1212/1192 617/1211/1191 548/1213/1193
f 548/1213/1193 617/1211/1191 618/1214/1194
f 548/1213/1193 618/1214/1194 549/1215/1195
f 549/1215/1195 618/1214/1194 619/1216/1196
f 549/1215/1195 619/1216/1196 550/1217/1197
f 550/1217/1197 619/1216/1196 620/1218/1198
f 550/1217/1197 620/1218/1198 551/1219/1199
f 551/1219/1199 620/1218/1198 621/1220/1200
f 551/1219/1199 621/1220/1200 552/1221/1201
f 552/1221/1201 621/1220/1200 622/1222/1202
f 552/1221/1201 622/1222/1202 553/1223/1203
f 553/1223/1203 622/1222/1202 554/1224/1204
f 554/1224/1204 622/1222/1202 623/1225/1205
f 554/1224/1204 623/1225/1205 555/1226/1206
f 555/1226/1206 623/1225/1205 624/1227/1207
f 555/1226/1206 624/1227/1207 556/1228/1208
f 556/1228/1208 624/1227/1207 625/1229/1209
f 556/1228/1208 625/1229/1209 557/1230/1210
f 557/1230/1210 625/1229/1209 626/1231/1211
f 557/1230/1210 626/1231/1211 558/1187/1167
f 558/1187/1167 626/1231/1211 627/1185/1165
f 642/1232/1212 629/1233/1213 641/1234/1214
f 641/1234/1214 629/1233/1213 630/1235/1215
f 641/1234/1214 630/1235/1215 640/1236/1216
f 640/1236/1216 630/1235/1215 631/1237/1217
f 640/1236/1216 631/1237/1217 639/1238/1218
f 639/1238/1218 631/1237/1217 632/1239/1219
f 639/1238/1218 632/1239/1219 638/1240/1220
f 638/1240/1220 632/1239/1219 633/1241/1221
f 638/1240/1220 633/1241/1221 637/1242/1222
f 637/1242/1222 633/1241/1221 634/1243/1223
f 637/1242/1222 634/1243/1223 636/1244/1224
f 636/1244/1224 634/1243/1223 635/1245/1225
f 635/1246/1225 643/1247/1226 636/1248/1224
f 636/1248/1224 643/1247/1226 644/1249/1227
f 658/1250/1228 645/1251/1229 657/1252/1230
f 657/1252/1230 645/1251/1229 646/1253/1231
f 657/1252/1230 646/1253/1231 656/1254/1232
f 656/1254/1232 646/1253/1231 647/1255/1233
f 656/1254/1232 647/1255/1233 655/1256/1234
f 655/1256/1234 647/1255/1233 648/1257/1235
f 655/1256/1234 648/1257/1235 654/1258/1236
f 654/1258/1236 648/1257/1235 649/1259/1237
f 654/1258/1236 649/1259/1237 653/1260/1238
f 653/1260/1238 649/1259/1237 650/1261/1239
f 653/1260/1238 650/1261/1239 652/1262/1240
f 652/1262/1240 650/1261/1239 651/1263/1241
f 651/1264/1241 659/1265/1242 652/1266/1240
f 652/1266/1240 659/1265/1242 660/1267/1243
f 661/1268/1244 662/1269/1245 668/1270/1246
f 668/1270/1246 662/1269/1245 667/1271/1247
f 667/1271/1247 662/1269/1245 663/1272/1248
f 667/1271/1247 663/1272/1248 666/1273/1249
f 666/1273/1249 663/1272/1248 664/1274/1250
f 666/1273/1249 664/1274/1250 665/1275/1251
f 665/1275/1251 664/1274/1250 644/1276/1227
f 665/1275/1251 644/1276/1227 643/1277/1226
f 674/1278/1252 669/1279/1253 673/1280/1254
f 673/1280/1254 669/1279/1253 670/1281/1255
f 673/1280/1254 670/1281/1255 672/1282/1256
f 672/1282/1256 670/1281/1255 671/1283/1257
f 672/1282/1256 671/1283/1257 668/1284/1258
f 668/1284/1258 671/1283/1257 661/1285/1259
f 659/1286/1242 675/1287/1260 660/1288/1243
f 660/1288/1243 675/1287/1260 680/1289/1261
f 680/1289/1261 675/1287/1260 676/1290/1262
f 680/1289/1261 676/1290/1262 679/1291/1263
f 679/1291/1263 676/1290/1262 677/1292/1264
f 679/1291/1263 677/1292/1264 678/1293/1265
f 678/1293/1265 677/1292/1264 669/1294/1266
f 678/1293/1265 669/1294/1266 674/1295/1267
f 604/1296/1268 797/1297/1269 576/1298/1270
f 576/1298/1270 797/1297/1269 798/1299/1271
f 576/1298/1270 798/1299/1271 799/1300/1272
f 603/1301/1273 792/1302/1274 604/1296/1268
f 604/1296/1268 792/1302/1274 793/1303/1275
f 604/1296/1268 793/1303/1275 794/1304/1276
f 602/1305/1277 771/1306/1278 603/1301/1273
f 603/1301/1273 771/1306/1278 788/1307/1279
f 603/1301/1273 788/1307/1279 789/1308/1280
f 601/1309/1281 767/1310/1282 602/1305/1277
f 602/1305/1277 767/1310/1282 768/1311/1283
f 602/1305/1277 768/1311/1283 769/1312/1284
f 600/1313/1285 761/1314/1286 601/1309/1281
f 601/1309/1281 761/1314/1286 762/1315/1287
f 601/1309/1281 762/1315/1287 763/1316/1288
f 599/1317/1289 741/1318/1290 600/1313/1285
f 600/1313/1285 741/1318/1290 742/1319/1291
f 600/1313/1285 742/1319/1291 743/1320/1292
f 598/1321/1293 735/1322/1294 599/1317/1289
f 599/1317/1289 735/1322/1294 736/1323/1295
f 599/1317/1289 736/1323/1295 737/1324/1296
f 597/1325/1297 714/1326/1298 598/1321/1293
f 598/1321/1293 714/1326/1298 715/1327/1299
f 598/1321/1293 715/1327/1299 716/1328/1300
f 596/1329/1301 709/1330/1302 597/1325/1297
f 597/1325/1297 709/1330/1302 710/1331/1303
f 597/1325/1297 710/1331/1303 711/1332/1304
f 595/1333/1305 704/1334/1306 596/1329/1301
f 596/1329/1301 704/1334/1306 705/1335/1307
f 596/1329/1301 705/1335/1307 706/1336/1308
f 594/1337/1309 684/1338/1310 595/1333/1305
f 595/1333/1305 684/1338/1310 685/1339/1311
f 595/1333/1305 685/1339/1311 686/1340/1312
f 593/1341/1313 647/1342/1314 594/1337/1309
f 594/1337/1309 647/1342/1314 646/1343/1315
f 594/1337/1309 646/1343/1315 645/1344/1316
f 592/1345/1317 639/1346/1318 593/1341/1313
f 593/1341/1313 639/1346/1318 638/1347/1319
f 593/1341/1313 638/1347/1319 637/1348/1320
f 591/1349/1321 988/1350/1322 592/1345/1317
f 592/1345/1317 988/1350/1322 989/1351/1323
f 592/1345/1317 989/1351/1323 990/1352/1324
f 590/1353/1325 984/1354/1326 591/1349/1321
f 591/1349/1321 984/1354/1326 985/1355/1327
f 591/1349/1321 985/1355/1327 986/1356/1328
f 589/1357/1329 963/1358/1330 590/1353/1325
f 590/1353/1325 963/1358/1330 964/1359/1331
f 590/1353/1325 964/1359/1331 965/1360/1332
f 588/1361/1333 957/1362/1334 589/1357/1329
f 589/1357/1329 957/1362/1334 958/1363/1335
f 589/1357/1329 958/1363/1335 959/1364/1336
f 587/1365/1337 937/1366/1338 588/1361/1333
f 588/1361/1333 937/1366/1338 938/1367/1339
f 588/1361/1333 938/1367/1339 939/1368/1340
f 586/1369/1341 931/1370/1342 587/1365/1337
f 587/1365/1337 931/1370/1342 932/1371/1343
f 587/1365/1337 932/1371/1343 933/1372/1344
f 585/1373/1345 911/1374/1346 586/1369/1341
f 586/1369/1341 911/1374/1346 928/1375/1347
f 586/1369/1341 928/1375/1347 929/1376/1348
f 584/1377/1349 906/1378/1350 585/1373/1345
f 585/1373/1345 906/1378/1350 907/1379/1351
f 585/1373/1345 907/1379/1351 908/1380/1352
f 583/1381/1353 901/1382/1354 584/1377/1349
f 584/1377/1349 901/1382/1354 902/1383/1355
f 584/1377/1349 902/1383/1355 903/1384/1356
f 582/1385/1357 880/1386/1358 583/1381/1353
f 583/1381/1353 880/1386/1358 881/1387/1359
f 583/1381/1353 881/1387/1359 882/1388/1360
f 581/1389/1361 874/1390/1362 582/1385/1357
f 582/1385/1357 874/1390/1362 875/1391/1363
f 582/1385/1357 875/1391/1363 876/1392/1364
f 580/1393/1365 854/1394/1366 581/1389/1361
f 581/1389/1361 854/1394/1366 855/1395/1367
f 581/1389/1361 855/1395/1367 856/1396/1368
f 579/1397/1369 848/1398/1370 580/1393/1365
f 580/1393/1365 848/1398/1370 849/1399/1371
f 580/1393/1365 849/1399/1371 850/1400/1372
f 578/1401/1373 844/1402/1374 579/1397/1369
f 579/1397/1369 844/1402/1374 845/1403/1375
f 579/1397/1369 845/1403/1375 846/1404/1376
f 577/1405/1377 823/1406/1378 578/1401/1373
f 578/1401/1373 823/1406/1378 824/1407/1379
f 578/1401/1373 824/1407/1379 825/1408/1380
f 576/1298/1270 818/1409/1381 577/1405/1377
f 577/1405/1377 818/1409/1381 819/1410/1382
f 577/1405/1377 819/1410/1382 820/1411/1383
f 645/1344/1316 681/1412/1384 594/1337/1309
f 594/1337/1309 681/1412/1384 682/1413/1385
f 594/1337/1309 682/1413/1385 683/1414/1386
f 683/1414/1386 684/1338/1310 594/1337/1309
f 686/1340/1312 687/1415/1387 595/1333/1305
f 595/1333/1305 687/1415/1387 704/1334/1306
f 687/1415/1387 688/1416/1388 704/1334/1306
f 704/1334/1306 688/1416/1388 703/1417/1389
f 703/1417/1389 688/1416/1388 689/1418/1390
f 703/1417/1389 689/1418/1390 702/1419/1391
f 702/1419/1391 689/1418/1390 690/1420/1392
f 702/1419/1391 690/1420/1392 701/1421/1393
f 701/1421/1393 690/1420/1392 691/1422/1394
f 701/1421/1393 691/1422/1394 700/1423/1395
f 700/1423/1395 691/1422/1394 692/1424/1396
f 700/1423/1395 692/1424/1396 699/1425/1397
f 699/1425/1397 692/1424/1396 693/1426/1398
f 699/1425/1397 693/1426/1398 698/1427/1399
f 698/1427/1399 693/1426/1398 695/1428/1400
f 698/1427/1399 695/1428/1400 696/1429/1401
f 693/1426/1398 694/1430/1402 695/1428/1400
f 696/1429/1401 697/1431/1403 698/1427/1399
f 706/1336/1308 707/1432/1404 596/1329/1301
f 596/1329/1301 707/1432/1404 708/1433/1405
f 596/1329/1301 708/1433/1405 709/1330/1302
f 711/1332/1304 712/1434/1406 597/1325/1297
f 597/1325/1297 712/1434/1406 713/1435/1407
f 597/1325/1297 713/1435/1407 714/1326/1298
f 717/1436/1408 730/1437/1409 716/1328/1300
f 716/1328/1300 730/1437/1409 731/1438/1410
f 716/1328/1300 731/1438/1410 598/1321/1293
f 598/1321/1293 731/1438/1410 732/1439/1411
f 598/1321/1293 732/1439/1411 733/1440/1412
f 730/1437/1409 717/1436/1408 729/1441/1413
f 729/1441/1413 717/1436/1408 718/1442/1414
f 729/1441/1413 718/1442/1414 728/1443/1415
f 728/1443/1415 718/1442/1414 719/1444/1416
f 728/1443/1415 719/1444/1416 727/1445/1417
f 727/1445/1417 719/1444/1416 720/1446/1418
f 727/1445/1417 720/1446/1418 726/1447/1419
f 726/1447/1419 720/1446/1418 721/1448/1420
f 726/1447/1419 721/1448/1420 724/1449/1421
f 724/1449/1421 721/1448/1420 723/1450/1422
f 723/1450/1422 721/1448/1420 722/1451/1423
f 724/1449/1421 725/1452/1424 726/1447/1419
f 733/1440/1412 734/1453/1425 598/1321/1293
f 598/1321/1293 734/1453/1425 735/1322/1294
f 737/1324/1296 738/1454/1426 599/1317/1289
f 599/1317/1289 738/1454/1426 739/1455/1427
f 599/1317/1289 739/1455/1427 740/1456/1428
f 740/1456/1428 741/1318/1290 599/1317/1289
f 743/1320/1292 744/1457/1429 600/1313/1285
f 600/1313/1285 744/1457/1429 759/1458/1430
f 600/1313/1285 759/1458/1430 760/1459/1431
f 759/1458/1430 744/1457/1429 758/1460/1432
f 758/1460/1432 744/1457/1429 745/1461/1433
f 758/1460/1432 745/1461/1433 757/1462/1434
f 757/1462/1434 745/1461/1433 746/1463/1435
f 757/1462/1434 746/1463/1435 756/1464/1436
f 756/1464/1436 746/1463/1435 747/1465/1437
f 756/1464/1436 747/1465/1437 755/1466/1438
f 755/1466/1438 747/1465/1437 748/1467/1439
f 755/1466/1438 748/1467/1439 754/1468/1440
f 754/1468/1440 748/1467/1439 749/1469/1441
f 754/1468/1440 749/1469/1441 752/1470/1442
f 752/1470/1442 749/1469/1441 751/1471/1443
f 751/1471/1443 749/1469/1441 750/1472/1444
f 752/1470/1442 753/1473/1445 754/1468/1440
f 760/1459/1431 761/1314/1286 600/1313/1285
f 763/1316/1288 764/1474/1446 601/1309/1281
f 601/1309/1281 764/1474/1446 765/1475/1447
f 601/1309/1281 765/1475/1447 766/1476/1448
f 766/1476/1448 767/1310/1282 601/1309/1281
f 769/1312/1284 770/1477/1449 602/1305/1277
f 602/1305/1277 770/1477/1449 771/1306/1278
f 788/1307/1279 771/1306/1278 787/1478/1450
f 787/1478/1450 771/1306/1278 772/1479/1451
f 787/1478/1450 772/1479/1451 786/1480/1452
f 786/1480/1452 772/1479/1451 773/1481/1453
f 786/1480/1452 773/1481/1453 785/1482/1454
f 785/1482/1454 773/1481/1453 774/1483/1455
f 785/1482/1454 774/1483/1455 784/1484/1456
f 784/1484/1456 774/1483/1455 775/1485/1457
f 784/1484/1456 775/1485/1457 783/1486/1458
f 783/1486/1458 775/1485/1457 776/1487/1459
f 783/1486/1458 776/1487/1459 782/1488/1460
f 782/1488/1460 776/1487/1459 777/1489/1461
f 782/1488/1460 777/1489/1461 779/1490/1462
f 779/1490/1462 777/1489/1461 778/1491/1463
f 779/1490/1462 780/1492/1464 782/1488/1460
f 782/1488/1460 780/1492/1464 781/1493/1465
f 789/1308/1280 790/1494/1466 603/1301/1273
f 603/1301/1273 790/1494/1466 791/1495/1467
f 603/1301/1273 791/1495/1467 792/1302/1274
f 794/1304/1276 795/1496/1468 604/1296/1268
f 604/1296/1268 795/1496/1468 796/1497/1469
f 604/1296/1268 796/1497/1469 797/1297/1269
f 799/1300/1272 800/1498/1470 576/1298/1270
f 576/1298/1270 800/1498/1470 815/1499/1471
f 576/1298/1270 815/1499/1471 816/1500/1472
f 800/1498/1470 801/1501/1473 815/1499/1471
f 815/1499/1471 801/1501/1473 814/1502/1474
f 814/1502/1474 801/1501/1473 802/1503/1475
f 814/1502/1474 802/1503/1475 813/1504/1476
f 813/1504/1476 802/1503/1475 812/1505/1477
f 812/1505/1477 802/1503/1475 803/1506/1478
f 812/1505/1477 803/1506/1478 811/1507/1479
f 811/1507/1479 803/1506/1478 804/1508/1480
f 811/1507/1479 804/1508/1480 810/1509/1481
f 810/1509/1481 804/1508/1480 805/1510/1482
f 810/1509/1481 805/1510/1482 807/1511/1483
f 807/1511/1483 805/1510/1482 806/1512/1484
f 807/1511/1483 808/1513/1485 810/1509/1481
f 810/1509/1481 808/1513/1485 809/1514/1486
f 816/1500/1472 817/1515/1487 576/1298/1270
f 576/1298/1270 817/1515/1487 818/1409/1381
f 820/1411/1383 821/1516/1488 577/1405/1377
f 577/1405/1377 821/1516/1488 822/1517/1489
f 577/1405/1377 822/1517/1489 823/1406/1378
f 825/1408/1380 826/1518/1490 578/1401/1373
f 578/1401/1373 826/1518/1490 827/1519/1491
f 578/1401/1373 827/1519/1491 844/1402/1374
f 844/1402/1374 827/1519/1491 828/1520/1492
f 844/1402/1374 828/1520/1492 843/1521/1493
f 843/1521/1493 828/1520/1492 829/1522/1494
f 843/1521/1493 829/1522/1494 842/1523/1495
f 842/1523/1495 829/1522/1494 830/1524/1496
f 842/1523/1495 830/1524/1496 841/1525/1497
f 841/1525/1497 830/1524/1496 831/1526/1498
f 841/1525/1497 831/1526/1498 840/1527/1499
f 840/1527/1499 831/1526/1498 832/1528/1500
f 840/1527/1499 832/1528/1500 839/1529/1501
f 839/1529/1501 832/1528/1500 833/1530/1502
f 839/1529/1501 833/1530/1502 838/1531/1503
f 838/1531/1503 833/1530/1502 835/1532/1504
f 838/1531/1503 835/1532/1504 836/1533/1505
f 833/1530/1502 834/1534/1506 835/1532/1504
f 836/1533/1505 837/1535/1507 838/1531/1503
f 846/1404/1376 847/1536/1508 579/1397/1369
f 579/1397/1369 847/1536/1508 848/1398/1370
f 850/1400/1372 851/1537/1509 580/1393/1365
f 580/1393/1365 851/1537/1509 852/1538/1510
f 580/1393/1365 852/1538/1510 853/1539/1511
f 853/1539/1511 854/1394/1366 580/1393/1365
f 581/1389/1361 856/1396/1368 871/1540/1512
f 871/1540/1512 856/1396/1368 857/1541/1513
f 871/1540/1512 857/1541/1513 870/1542/1514
f 870/1542/1514 857/1541/1513 858/1543/1515
f 870/1542/1514 858/1543/1515 869/1544/1516
f 869/1544/1516 858/1543/1515 859/1545/1517
f 869/1544/1516 859/1545/1517 868/1546/1518
f 868/1546/1518 859/1545/1517 860/1547/1519
f 868/1546/1518 860/1547/1519 867/1548/1520
f 867/1548/1520 860/1547/1519 861/1549/1521
f 867/1548/1520 861/1549/1521 866/1550/1522
f 866/1550/1522 861/1549/1521 863/1551/1523
f 866/1550/1522 863/1551/1523 864/1552/1524
f 861/1549/1521 862/1553/1525 863/1551/1523
f 864/1552/1524 865/1554/1526 866/1550/1522
f 871/1540/1512 872/1555/1527 581/1389/1361
f 581/1389/1361 872/1555/1527 873/1556/1528
f 581/1389/1361 873/1556/1528 874/1390/1362
f 876/1392/1364 877/1557/1529 582/1385/1357
f 582/1385/1357 877/1557/1529 878/1558/1530
f 582/1385/1357 878/1558/1530 879/1559/1531
f 879/1559/1531 880/1386/1358 582/1385/1357
f 882/1388/1360 883/1560/1532 583/1381/1353
f 583/1381/1353 883/1560/1532 884/1561/1533
f 583/1381/1353 884/1561/1533 899/1562/1534
f 899/1562/1534 884/1561/1533 898/1563/1535
f 898/1563/1535 884/1561/1533 885/1564/1536
f 898/1563/1535 885/1564/1536 897/1565/1537
f 897/1565/1537 885/1564/1536 886/1566/1538
f 897/1565/1537 886/1566/1538 896/1567/1539
f 896/1567/1539 886/1566/1538 887/1568/1540
f 896/1567/1539 887/1568/1540 895/1569/1541
f 895/1569/1541 887/1568/1540 888/1570/1542
f 895/1569/1541 888/1570/1542 894/1571/1543
f 894/1571/1543 888/1570/1542 889/1572/1544
f 894/1571/1543 889/1572/1544 892/1573/1545
f 892/1573/1545 889/1572/1544 891/1574/1546
f 891/1574/1546 889/1572/1544 890/1575/1547
f 892/1573/1545 893/1576/1548 894/1571/1543
f 899/1562/1534 900/1577/1549 583/1381/1353
f 583/1381/1353 900/1577/1549 901/1382/1354
f 903/1384/1356 904/1578/1550 584/1377/1349
f 584/1377/1349 904/1578/1550 905/1579/1551
f 584/1377/1349 905/1579/1551 906/1378/1350
f 908/1380/1352 909/1580/1552 585/1373/1345
f 585/1373/1345 909/1580/1552 910/1581/1553
f 585/1373/1345 910/1581/1553 911/1374/1346
f 928/1375/1347 911/1374/1346 927/1582/1554
f 927/1582/1554 911/1374/1346 912/1583/1555
f 927/1582/1554 912/1583/1555 926/1584/1556
f 926/1584/1556 912/1583/1555 913/1585/1557
f 926/1584/1556 913/1585/1557 925/1586/1558
f 925/1586/1558 913/1585/1557 914/1587/1559
f 925/1586/1558 914/1587/1559 924/1588/1560
f 924/1588/1560 914/1587/1559 915/1589/1561
f 924/1588/1560 915/1589/1561 923/1590/1562
f 923/1590/1562 915/1589/1561 916/1591/1563
f 923/1590/1562 916/1591/1563 922/1592/1564
f 922/1592/1564 916/1591/1563 917/1593/1565
f 922/1592/1564 917/1593/1565 920/1594/1566
f 920/1594/1566 917/1593/1565 919/1595/1567
f 919/1595/1567 917/1593/1565 918/1596/1568
f 920/1594/1566 921/1597/1569 922/1592/1564
f 929/1376/1348 930/1598/1570 586/1369/1341
f 586/1369/1341 930/1598/1570 931/1370/1342
f 933/1372/1344 934/1599/1571 587/1365/1337
f 587/1365/1337 934/1599/1571 935/1600/1572
f 587/1365/1337 935/1600/1572 936/1601/1573
f 936/1601/1573 937/1366/1338 587/1365/1337
f 939/1368/1340 940/1602/1574 588/1361/1333
f 588/1361/1333 940/1602/1574 955/1603/1575
f 588/1361/1333 955/1603/1575 956/1604/1576
f 955/1603/1575 940/1602/1574 954/1605/1577
f 954/1605/1577 940/1602/1574 941/1606/1578
f 954/1605/1577 941/1606/1578 953/1607/1579
f 953/1607/1579 941/1606/1578 942/1608/1580
f 953/1607/1579 942/1608/1580 952/1609/1581
f 952/1609/1581 942/1608/1580 943/1610/1582
f 952/1609/1581 943/1610/1582 951/1611/1583
f 951/1611/1583 943/1610/1582 944/1612/1584
f 951/1611/1583 944/1612/1584 950/1613/1585
f 950/1613/1585 944/1612/1584 945/1614/1586
f 950/1613/1585 945/1614/1586 948/1615/1587
f 948/1615/1587 945/1614/1586 947/1616/1588
f 947/1616/1588 945/1614/1586 946/1617/1589
f 948/1615/1587 949/1618/1590 950/1613/1585
f 956/1604/1576 957/1362/1334 588/1361/1333
f 959/1364/1336 960/1619/1591 589/1357/1329
f 589/1357/1329 960/1619/1591 961/1620/1592
f 589/1357/1329 961/1620/1592 962/1621/1593
f 962/1621/1593 963/1358/1330 589/1357/1329
f 965/1360/1332 966/1622/1594 590/1353/1325
f 590/1353/1325 966/1622/1594 967/1623/1595
f 590/1353/1325 967/1623/1595 984/1354/1326
f 984/1354/1326 967/1623/1595 983/1624/1596
f 983/1624/1596 967/1623/1595 968/1625/1597
f 983/1624/1596 968/1625/1597 982/1626/1598
f 982/1626/1598 968/1625/1597 969/1627/1599
f 982/1626/1598 969/1627/1599 981/1628/1600
f 981/1628/1600 969/1627/1599 970/1629/1601
f 981/1628/1600 970/1629/1601 971/1630/1602
f 981/1628/1600 971/1630/1602 980/1631/1603
f 980/1631/1603 971/1630/1602 972/1632/1604
f 980/1631/1603 972/1632/1604 979/1633/1605
f 979/1633/1605 972/1632/1604 973/1634/1606
f 979/1633/1605 973/1634/1606 978/1635/1607
f 978/1635/1607 973/1634/1606 976/1636/1608
f 978/1635/1607 976/1636/1608 977/1637/1609
f 974/1638/1610 975/1639/1611 973/1634/1606
f 973/1634/1606 975/1639/1611 976/1636/1608
f 986/1356/1328 987/1640/1612 591/1349/1321
f 591/1349/1321 987/1640/1612 988/1350/1322
f 990/1352/1324 642/1641/1613 592/1345/1317
f 592/1345/1317 642/1641/1613 641/1642/1614
f 592/1345/1317 641/1642/1614 640/1643/1615
f 640/1643/1615 639/1346/1318 592/1345/1317
f 593/1341/1313 637/1348/1320 650/1644/1616
f 650/1644/1616 637/1348/1320 636/1645/1617
f 650/1644/1616 636/1645/1617 651/1646/1618
f 651/1646/1618 636/1645/1617 644/1647/1619
f 651/1646/1618 644/1647/1619 659/1648/1620
f 659/1648/1620 644/1647/1619 664/1649/1621
f 659/1648/1620 664/1649/1621 675/1650/1622
f 675/1650/1622 664/1649/1621 663/1651/1623
f 675/1650/1622 663/1651/1623 676/1652/1624
f 676/1652/1624 663/1651/1623 662/1653/1625
f 676/1652/1624 662/1653/1625 677/1654/1626
f 677/1654/1626 662/1653/1625 670/1655/1627
f 677/1654/1626 670/1655/1627 669/1656/1628
f 661/1657/1629 671/1658/1630 662/1653/1625
f 662/1653/1625 671/1658/1630 670/1655/1627
f 650/1644/1616 649/1659/1631 593/1341/1313
f 593/1341/1313 649/1659/1631 648/1660/1632
f 593/1341/1313 648/1660/1632 647/1342/1314
f 645/1661/1229 658/1662/1228 681/1663/1633
f 681/1663/1633 658/1662/1228 991/1664/1634
f 681/1663/1633 991/1664/1634 682/1665/1635
f 682/1665/1635 991/1664/1634 992/1666/1636
f 682/1665/1635 992/1666/1636 683/1667/1637
f 683/1667/1637 992/1666/1636 993/1668/1638
f 683/1669/1637 993/1670/1638 684/1671/1639
f 684/1671/1639 993/1670/1638 994/1672/1640
f 684/1671/1639 994/1672/1640 685/1673/1641
f 685/1673/1641 994/1672/1640 995/1674/1642
f 685/1673/1641 995/1674/1642 686/1675/1643
f 686/1675/1643 995/1674/1642 996/1676/1644
f 686/1675/1643 996/1676/1644 687/1677/1645
f 687/1677/1645 996/1676/1644 997/1678/1646
f 687/1677/1645 997/1678/1646 688/1679/1647
f 688/1679/1647 997/1678/1646 998/1680/1648
f 688/1679/1647 998/1680/1648 689/1681/1649
f 689/1681/1649 998/1680/1648 999/1682/1650
f 999/1683/1650 1000/1684/1651 689/1685/1649
f 689/1685/1649 1000/1684/1651 690/1686/1652
f 1007/1687/1653 708/1688/1654 1006/1689/1655
f 1006/1689/1655 708/1688/1654 707/1690/1656
f 1006/1689/1655 707/1690/1656 1005/1691/1657
f 1005/1691/1657 707/1690/1656 706/1692/1658
f 1005/1691/1657 706/1692/1658 1004/1693/1659
f 1004/1693/1659 706/1692/1658 705/1694/1660
f 1004/1693/1659 705/1694/1660 1003/1695/1661
f 1003/1695/1661 705/1694/1660 704/1696/1662
f 1003/1695/1661 704/1696/1662 1002/1697/1663
f 1002/1697/1663 704/1696/1662 703/1698/1664
f 1002/1697/1663 703/1698/1664 1001/1699/1665
f 1001/1699/1665 703/1698/1664 702/1700/1666
f 702/1701/1666 701/1702/1667 1001/1703/1665
f 1001/1703/1665 701/1702/1667 1008/1704/1668
f 694/1705/1669 693/1706/1670 1012/1707/1671
f 1012/1707/1671 693/1706/1670 1011/1708/1672
f 1011/1708/1672 693/1706/1670 692/1709/1673
f 1011/1708/1672 692/1709/1673 1010/1710/1674
f 1010/1710/1674 692/1709/1673 691/1711/1675
f 1010/1710/1674 691/1711/1675 1009/1712/1676
f 1009/1712/1676 691/1711/1675 690/1713/1652
f 1009/1712/1676 690/1713/1652 1000/1714/1651
f 1015/1715/1677 697/1716/1678 1014/1717/1679
f 1014/1717/1679 697/1716/1678 696/1718/1680
f 1014/1717/1679 696/1718/1680 1013/1719/1681
f 1013/1719/1681 696/1718/1680 695/1720/1682
f 1013/1719/1681 695/1720/1682 1012/1721/1683
f 1012/1721/1683 695/1720/1682 694/1722/1684
f 701/1723/1667 700/1724/1685 1008/1725/1668
f 1008/1725/1668 700/1724/1685 1018/1726/1686
f 1018/1726/1686 700/1724/1685 699/1727/1687
f 1018/1726/1686 699/1727/1687 1017/1728/1688
f 1017/1728/1688 699/1727/1687 698/1729/1689
f 1017/1728/1688 698/1729/1689 1016/1730/1690
f 1016/1730/1690 698/1729/1689 697/1731/1691
f 1016/1730/1690 697/1731/1691 1015/1732/1692
f 708/1733/1654 1007/1734/1653 709/1735/1693
f 709/1735/1693 1007/1734/1653 1019/1736/1694
f 709/1735/1693 1019/1736/1694 710/1737/1695
f 710/1737/1695 1019/1736/1694 1020/1738/1696
f 710/1737/1695 1020/1738/1696 711/1739/1697
f 711/1739/1697 1020/1738/1696 1021/1740/1698
f 711/1741/1697 1021/1742/1698 712/1743/1699
f 712/1743/1699 1021/1742/1698 1022/1744/1700
f 712/1743/1699 1022/1744/1700 713/1745/1701
f 713/1745/1701 1022/1744/1700 1023/1746/1702
f 713/1745/1701 1023/1746/1702 714/1747/1703
f 714/1747/1703 1023/1746/1702 1024/1748/1704
f 714/1747/1703 1024/1748/1704 715/1749/1705
f 715/1749/1705 1024/1748/1704 1025/1750/1706
f 715/1749/1705 1025/1750/1706 716/1751/1707
f 716/1751/1707 1025/1750/1706 1026/1752/1708
f 716/1751/1707 1026/1752/1708 717/1753/1709
f 717/1753/1709 1026/1752/1708 1027/1754/1710
f 1027/1755/1710 1028/1756/1711 717/1757/1709
f 717/1757/1709 1028/1756/1711 718/1758/1712
f 1035/1759/1713 736/1760/1714 1034/1761/1715
f 1034/1761/1715 736/1760/1714 735/1762/1716
f 1034/1761/1715 735/1762/1716 1033/1763/1717
f 1033/1763/1717 735/1762/1716 734/1764/1718
f 1033/1763/1717 734/1764/1718 1032/1765/1719
f 1032/1765/1719 734/1764/1718 733/1766/1720
f 1032/1765/1719 733/1766/1720 1031/1767/1721
f 1031/1767/1721 733/1766/1720 732/1768/1722
f 1031/1767/1721 732/1768/1722 1030/1769/1723
f 1030/1769/1723 732/1768/1722 731/1770/1724
f 1030/1769/1723 731/1770/1724 1029/1771/1725
f 1029/1771/1725 731/1770/1724 730/1772/1726
f 730/1773/1726 729/1774/1727 1029/1775/1725
f 1029/1775/1725 729/1774/1727 1036/1776/1728
f 722/1777/1729 721/1778/1730 1040/1779/1731
f 1040/1779/1731 721/1778/1730 1039/1780/1732
f 1039/1780/1732 721/1778/1730 720/1781/1733
f 1039/1780/1732 720/1781/1733 1038/1782/1734
f 1038/1782/1734 720/1781/1733 719/1783/1735
f 1038/1782/1734 719/1783/1735 1037/1784/1736
f 1037/1784/1736 719/1783/1735 718/1785/1712
f 1037/1784/1736 718/1785/1712 1028/1786/1711
f 1043/1787/1737 725/1788/1738 1042/1789/1739
f 1042/1789/1739 725/1788/1738 724/1790/1740
f 1042/1789/1739 724/1790/1740 1041/1791/1741
f 1041/1791/1741 724/1790/1740 723/1792/1742
f 1041/1791/1741 723/1792/1742 1040/1793/1743
f 1040/1793/1743 723/1792/1742 722/1794/1744
f 729/1795/1727 728/1796/1745 1036/1797/1728
f 1036/1797/1728 728/1796/1745 1046/1798/1746
f 1046/1798/1746 728/1796/1745 727/1799/1747
f 1046/1798/1746 727/1799/1747 1045/1800/1748
f 1045/1800/1748 727/1799/1747 726/1801/1749
f 1045/1800/1748 726/1801/1749 1044/1802/1750
f 1044/1802/1750 726/1801/1749 725/1803/1751
f 1044/1802/1750 725/1803/1751 1043/1804/1752
f 736/1805/1714 1035/1806/1713 737/1807/1753
f 737/1807/1753 1035/1806/1713 1047/1808/1754
f 737/1807/1753 1047/1808/1754 738/1809/1755
f 738/1809/1755 1047/1808/1754 1048/1810/1756
f 738/1809/1755 1048/1810/1756 739/1811/1757
f 739/1811/1757 1048/1810/1756 1049/1812/1758
f 739/1813/1757 1049/1814/1758 740/1815/1759
f 740/1815/1759 1049/1814/1758 1050/1816/1760
f 740/1815/1759 1050/1816/1760 741/1817/1761
f 741/1817/1761 1050/1816/1760 1051/1818/1762
f 741/1817/1761 1051/1818/1762 742/1819/1763
f 742/1819/1763 1051/1818/1762 1052/1820/1764
f 742/1819/1763 1052/1820/1764 743/1821/1765
f 743/1821/1765 1052/1820/1764 1053/1822/1766
f 743/1821/1765 1053/1822/1766 744/1823/1767
f 744/1823/1767 1053/1822/1766 1054/1824/1768
f 744/1823/1767 1054/1824/1768 745/1825/1769
f 745/1825/1769 1054/1824/1768 1055/1826/1770
f 1055/1827/1770 1056/1828/1771 745/1829/1769
f 745/1829/1769 1056/1828/1771 746/1830/1772
f 1063/1831/1773 764/1832/1774 1062/1833/1775
f 1062/1833/1775 764/1832/1774 763/1834/1776
f 1062/1833/1775 763/1834/1776 1061/1835/1777
f 1061/1835/1777 763/1834/1776 762/1836/1778
f 1061/1835/1777 762/1836/1778 1060/1837/1779
f 1060/1837/1779 762/1836/1778 761/1838/1780
f 1060/1837/1779 761/1838/1780 1059/1839/1781
f 1059/1839/1781 761/1838/1780 760/1840/1782
f 1059/1839/1781 760/1840/1782 1058/1841/1783
f 1058/1841/1783 760/1840/1782 759/1842/1784
f 1058/1841/1783 759/1842/1784 1057/1843/1785
f 1057/1843/1785 759/1842/1784 758/1844/1786
f 758/1845/1786 757/1846/1787 1057/1847/1785
f 1057/1847/1785 757/1846/1787 1064/1848/1788
f 750/1849/1789 749/1850/1790 1068/1851/1791
f 1068/1851/1791 749/1850/1790 1067/1852/1792
f 1067/1852/1792 749/1850/1790 748/1853/1793
f 1067/1852/1792 748/1853/1793 1066/1854/1794
f 1066/1854/1794 748/1853/1793 747/1855/1795
f 1066/1854/1794 747/1855/1795 1065/1856/1796
f 1065/1856/1796 747/1855/1795 746/1857/1772
f 1065/1856/1796 746/1857/1772 1056/1858/1771
f 1071/1859/1797 753/1860/1798 1070/1861/1799
f 1070/1861/1799 753/1860/1798 752/1862/1800
f 1070/1861/1799 752/1862/1800 1069/1863/1801
f 1069/1863/1801 752/1862/1800 751/1864/1802
f 1069/1863/1801 751/1864/1802 1068/1865/1803
f 1068/1865/1803 751/1864/1802 750/1866/1804
f 757/1867/1787 756/1868/1805 1064/1869/1788
f 1064/1869/1788 756/1868/1805 1074/1870/1806
f 1074/1870/1806 756/1868/1805 755/1871/1807
f 1074/1870/1806 755/1871/1807 1073/1872/1808
f 1073/1872/1808 755/1871/1807 754/1873/1809
f 1073/1872/1808 754/1873/1809 1072/1874/1810
f 1072/1874/1810 754/1873/1809 753/1875/1811
f 1072/1874/1810 753/1875/1811 1071/1876/1812
f 764/1877/1774 1063/1878/1773 765/1879/1813
f 765/1879/1813 1063/1878/1773 1075/1880/1814
f 765/1879/1813 1075/1880/1814 766/1881/1815
f 766/1881/1815 1075/1880/1814 1076/1882/1816
f 766/1881/1815 1076/1882/1816 767/1883/1817
f 767/1883/1817 1076/1882/1816 1077/1884/1818
f 767/1885/1817 1077/1886/1818 768/1887/1819
f 768/1887/1819 1077/1886/1818 1078/1888/1820
f 768/1887/1819 1078/1888/1820 769/1889/1821
f 769/1889/1821 1078/1888/1820 1079/1890/1822
f 769/1889/1821 1079/1890/1822 770/1891/1823
f 770/1891/1823 1079/1890/1822 1080/1892/1824
f 770/1891/1823 1080/1892/1824 771/1893/1825
f 771/1893/1825 1080/1892/1824 1081/1894/1826
f 771/1893/1825 1081/1894/1826 772/1895/1827
f 772/1895/1827 1081/1894/1826 1082/1896/1828
f 772/1895/1827 1082/1896/1828 773/1897/1829
f 773/1897/1829 1082/1896/1828 1083/1898/1830
f 1083/1899/1830 1084/1900/1831 773/1901/1829
f 773/1901/1829 1084/1900/1831 774/1902/1832
f 1091/1903/1833 792/1904/1834 1090/1905/1835
f 1090/1905/1835 792/1904/1834 791/1906/1836
f 1090/1905/1835 791/1906/1836 1089/1907/1837
f 1089/1907/1837 791/1906/1836 790/1908/1838
f 1089/1907/1837 790/1908/1838 1088/1909/1839
f 1088/1909/1839 790/1908/1838 789/1910/1840
f 1088/1909/1839 789/1910/1840 1087/1911/1841
f 1087/1911/1841 789/1910/1840 788/1912/1842
f 1087/1911/1841 788/1912/1842 1086/1913/1843
f 1086/1913/1843 788/1912/1842 787/1914/1844
f 1086/1913/1843 787/1914/1844 1085/1915/1845
f 1085/1915/1845 787/1914/1844 786/1916/1846
f 786/1917/1846 785/1918/1847 1085/1919/1845
f 1085/1919/1845 785/1918/1847 1092/1920/1848
f 778/1921/1849 777/1922/1850 1096/1923/1851
f 1096/1923/1851 777/1922/1850 1095/1924/1852
f 1095/1924/1852 777/1922/1850 776/1925/1853
f 1095/1924/1852 776/1925/1853 1094/1926/1854
f 1094/1926/1854 776/1925/1853 775/1927/1855
f 1094/1926/1854 775/1927/1855 1093/1928/1856
f 1093/1928/1856 775/1927/1855 774/1929/1832
f 1093/1928/1856 774/1929/1832 1084/1930/1831
f 1099/1931/1857 781/1932/1858 1098/1933/1859
f 1098/1933/1859 781/1932/1858 780/1934/1860
f 1098/1933/1859 780/1934/1860 1097/1935/1861
f 1097/1935/1861 780/1934/1860 779/1936/1862
f 1097/1935/1861 779/1936/1862 1096/1937/1863
f 1096/1937/1863 779/1936/1862 778/1938/1864
f 785/1939/1847 784/1940/1865 1092/1941/1848
f 1092/1941/1848 784/1940/1865 1102/1942/1866
f 1102/1942/1866 784/1940/1865 783/1943/1867
f 1102/1942/1866 783/1943/1867 1101/1944/1868
f 1101/1944/1868 783/1943/1867 782/1945/1869
f 1101/1944/1868 782/1945/1869 1100/1946/1870
f 1100/1946/1870 782/1945/1869 781/1947/1871
f 1100/1946/1870 781/1947/1871 1099/1948/1872
f 792/1949/1834 1091/1950/1833 793/1951/1873
f 793/1951/1873 1091/1950/1833 1103/1952/1874
f 793/1951/1873 1103/1952/1874 794/1953/1875
f 794/1953/1875 1103/1952/1874 1104/1954/1876
f 794/1953/1875 1104/1954/1876 795/1955/1877
f 795/1955/1877 1104/1954/1876 1105/1956/1878
f 795/1957/1877 1105/1958/1878 796/1959/1879
f 796/1959/1879 1105/1958/1878 1106/1960/1880
f 796/1959/1879 1106/1960/1880 797/1961/1881
f 797/1961/1881 1106/1960/1880 1107/1962/1882
f 797/1961/1881 1107/1962/1882 798/1963/1883
f 798/1963/1883 1107/1962/1882 1108/1964/1884
f 798/1963/1883 1108/1964/1884 799/1965/1885
f 799/1965/1885 1108/1964/1884 1109/1966/1886
f 799/1965/1885 1109/1966/1886 800/1967/1887
f 800/1967/1887 1109/1966/1886 1110/1968/1888
f 800/1967/1887 1110/1968/1888 801/1969/1889
f 801/1969/1889 1110/1968/1888 1111/1970/1890
f 1111/1971/1890 1112/1972/1891 801/1973/1889
f 801/1973/1889 1112/1972/1891 802/1974/1892
f 1119/1975/1893 820/1976/1894 1118/1977/1895
f 1118/1977/1895 820/1976/1894 819/1978/1896
f 1118/1977/1895 819/1978/1896 1117/1979/1897
f 1117/1979/1897 819/1978/1896 818/1980/1898
f 1117/1979/1897 818/1980/1898 1116/1981/1899
f 1116/1981/1899 818/1980/1898 817/1982/1900
f 1116/1981/1899 817/1982/1900 1115/1983/1901
f 1115/1983/1901 817/1982/1900 816/1984/1902
f 1115/1983/1901 816/1984/1902 1114/1985/1903
f 1114/1985/1903 816/1984/1902 815/1986/1904
f 1114/1985/1903 815/1986/1904 1113/1987/1905
f 1113/1987/1905 815/1986/1904 814/1988/1906
f 814/1989/1906 813/1990/1907 1113/1991/1905
f 1113/1991/1905 813/1990/1907 1120/1992/1908
f 806/1993/1909 805/1994/1910 1124/1995/1911
f 1124/1995/1911 805/1994/1910 1123/1996/1912
f 1123/1996/1912 805/1994/1910 804/1997/1913
f 1123/1996/1912 804/1997/1913 1122/1998/1914
f 1122/1998/1914 804/1997/1913 803/1999/1915
f 1122/1998/1914 803/1999/1915 1121/2000/1916
f 1121/2000/1916 803/1999/1915 802/2001/1892
f 1121/2000/1916 802/2001/1892 1112/2002/1891
f 1127/2003/1917 809/2004/1918 1126/2005/1919
f 1126/2005/1919 809/2004/1918 808/2006/1920
f 1126/2005/1919 808/2006/1920 1125/2007/1921
f 1125/2007/1921 808/2006/1920 807/2008/1922
f 1125/2007/1921 807/2008/1922 1124/2009/1923
f 1124/2009/1923 807/2008/1922 806/2010/1924
f 813/2011/1907 812/2012/1925 1120/2013/1908
f 1120/2013/1908 812/2012/1925 1130/2014/1926
f 1130/2014/1926 812/2012/1925 811/2015/1927
f 1130/2014/1926 811/2015/1927 1129/2016/1928
f 1129/2016/1928 811/2015/1927 810/2017/1929
f 1129/2016/1928 810/2017/1929 1128/2018/1930
f 1128/2018/1930 810/2017/1929 809/2019/1931
f 1128/2018/1930 809/2019/1931 1127/2020/1932
f 820/2021/1894 1119/2022/1893 821/2023/1933
f 821/2023/1933 1119/2022/1893 1131/2024/1934
f 821/2023/1933 1131/2024/1934 822/2025/1935
f 822/2025/1935 1131/2024/1934 1132/2026/1936
f 822/2025/1935 1132/2026/1936 823/2027/1937
f 823/2027/1937 1132/2026/1936 1133/2028/1938
f 823/2029/1937 1133/2030/1938 824/2031/1939
f 824/2031/1939 1133/2030/1938 1134/2032/1940
f 824/2031/1939 1134/2032/1940 825/2033/1941
f 825/2033/1941 1134/2032/1940 1135/2034/1942
f 825/2033/1941 1135/2034/1942 826/2035/1943
f 826/2035/1943 1135/2034/1942 1136/2036/1944
f 826/2035/1943 1136/2036/1944 827/2037/1945
f 827/2037/1945 1136/2036/1944 1137/2038/1946
f 827/2037/1945 1137/2038/1946 828/2039/1947
f 828/2039/1947 1137/2038/1946 1138/2040/1948
f 828/2039/1947 1138/2040/1948 829/2041/1949
f 829/2041/1949 1138/2040/1948 1139/2042/1950
f 1139/2043/1950 1140/2044/1951 829/2045/1949
f 829/2045/1949 1140/2044/1951 830/2046/1952
f 1147/2047/1953 848/2048/1954 1146/2049/1955
f 1146/2049/1955 848/2048/1954 847/2050/1956
f 1146/2049/1955 847/2050/1956 1145/2051/1957
f 1145/2051/1957 847/2050/1956 846/2052/1958
f 1145/2051/1957 846/2052/1958 1144/2053/1959
f 1144/2053/1959 846/2052/1958 845/2054/1960
f 1144/2053/1959 845/2054/1960 1143/2055/1961
f 1143/2055/1961 845/2054/1960 844/2056/1962
f 1143/2055/1961 844/2056/1962 1142/2057/1963
f 1142/2057/1963 844/2056/1962 843/2058/1964
f 1142/2057/1963 843/2058/1964 1141/2059/1965
f 1141/2059/1965 843/2058/1964 842/2060/1966
f 842/2061/1966 841/2062/1967 1141/2063/1965
f 1141/2063/1965 841/2062/1967 1148/2064/1968
f 834/2065/1969 833/2066/1970 1152/2067/1971
f 1152/2067/1971 833/2066/1970 1151/2068/1972
f 1151/2068/1972 833/2066/1970 832/2069/1973
f 1151/2068/1972 832/2069/1973 1150/2070/1974
f 1150/2070/1974 832/2069/1973 831/2071/1975
f 1150/2070/1974 831/2071/1975 1149/2072/1976
f 1149/2072/1976 831/2071/1975 830/2073/1952
f 1149/2072/1976 830/2073/1952 1140/2074/1951
f 1155/2075/1977 837/2076/1978 1154/2077/1979
f 1154/2077/1979 837/2076/1978 836/2078/1980
f 1154/2077/1979 836/2078/1980 1153/2079/1981
f 1153/2079/1981 836/2078/1980 835/2080/1982
f 1153/2079/1981 835/2080/1982 1152/2081/1983
f 1152/2081/1983 835/2080/1982 834/2082/1984
f 841/2083/1967 840/2084/1985 1148/2085/1968
f 1148/2085/1968 840/2084/1985 1158/2086/1986
f 1158/2086/1986 840/2084/1985 839/2087/1987
f 1158/2086/1986 839/2087/1987 1157/2088/1988
f 1157/2088/1988 839/2087/1987 838/2089/1989
f 1157/2088/1988 838/2089/1989 1156/2090/1990
f 1156/2090/1990 838/2089/1989 837/2091/1991
f 1156/2090/1990 837/2091/1991 1155/2092/1992
f 848/2093/1954 1147/2094/1953 849/2095/1993
f 849/2095/1993 1147/2094/1953 1159/2096/1994
f 849/2095/1993 1159/2096/1994 850/2097/1995
f 850/2097/1995 1159/2096/1994 1160/2098/1996
f 850/2097/1995 1160/2098/1996 851/2099/1997
f 851/2099/1997 1160/2098/1996 1161/2100/1998
f 851/2101/1997 1161/2102/1998 852/2103/1999
f 852/2103/1999 1161/2102/1998 1162/2104/2000
f 852/2103/1999 1162/2104/2000 853/2105/2001
f 853/2105/2001 1162/2104/2000 1163/2106/2002
f 853/2105/2001 1163/2106/2002 854/2107/2003
f 854/2107/2003 1163/2106/2002 1164/2108/2004
f 854/2107/2003 1164/2108/2004 855/2109/2005
f 855/2109/2005 1164/2108/2004 1165/2110/2006
f 855/2109/2005 1165/2110/2006 856/2111/2007
f 856/2111/2007 1165/2110/2006 1166/2112/2008
f 856/2111/2007 1166/2112/2008 857/2113/2009
f 857/2113/2009 1166/2112/2008 1167/2114/2010
f 1167/2115/2010 1168/2116/2011 857/2117/2009
f 857/2117/2009 1168/2116/2011 858/2118/2012
f 1175/2119/2013 876/2120/2014 1174/2121/2015
f 1174/2121/2015 876/2120/2014 875/2122/2016
f 1174/2121/2015 875/2122/2016 1173/2123/2017
f 1173/2123/2017 875/2122/2016 874/2124/2018
f 1173/2123/2017 874/2124/2018 1172/2125/2019
f 1172/2125/2019 874/2124/2018 873/2126/2020
f 1172/2125/2019 873/2126/2020 1171/2127/2021
f 1171/2127/2021 873/2126/2020 872/2128/2022
f 1171/2127/2021 872/2128/2022 1170/2129/2023
f 1170/2129/2023 872/2128/2022 871/2130/2024
f 1170/2129/2023 871/2130/2024 1169/2131/2025
f 1169/2131/2025 871/2130/2024 870/2132/2026
f 870/2133/2026 869/2134/2027 1169/2135/2025
f 1169/2135/2025 869/2134/2027 1176/2136/2028
f 862/2137/2029 861/2138/2030 1180/2139/2031
f 1180/2139/2031 861/2138/2030 1179/2140/2032
f 1179/2140/2032 861/2138/2030 860/2141/2033
f 1179/2140/2032 860/2141/2033 1178/2142/2034
f 1178/2142/2034 860/2141/2033 859/2143/2035
f 1178/2142/2034 859/2143/2035 1177/2144/2036
f 1177/2144/2036 859/2143/2035 858/2145/2012
f 1177/2144/2036 858/2145/2012 1168/2146/2011
f 1183/2147/2037 865/2148/2038 1182/2149/2039
f 1182/2149/2039 865/2148/2038 864/2150/2040
f 1182/2149/2039 864/2150/2040 1181/2151/2041
f 1181/2151/2041 864/2150/2040 863/2152/2042
f 1181/2151/2041 863/2152/2042 1180/2153/2043
f 1180/2153/2043 863/2152/2042 862/2154/2044
f 869/2155/2027 868/2156/2045 1176/2157/2028
f 1176/2157/2028 868/2156/2045 1186/2158/2046
f 1186/2158/2046 868/2156/2045 867/2159/2047
f 1186/2158/2046 867/2159/2047 1185/2160/2048
f 1185/2160/2048 867/2159/2047 866/2161/2049
f 1185/2160/2048 866/2161/2049 1184/2162/2050
f 1184/2162/2050 866/2161/2049 865/2163/2051
f 1184/2162/2050 865/2163/2051 1183/2164/2052
f 876/2165/2014 1175/2166/2013 877/2167/2053
f 877/2167/2053 1175/2166/2013 1187/2168/2054
f 877/2167/2053 1187/2168/2054 878/2169/2055
f 878/2169/2055 1187/2168/2054 1188/2170/2056
f 878/2169/2055 1188/2170/2056 879/2171/2057
f 879/2171/2057 1188/2170/2056 1189/2172/2058
f 879/2173/2057 1189/2174/2058 880/2175/2059
f 880/2175/2059 1189/2174/2058 1190/2176/2060
f 880/2175/2059 1190/2176/2060 881/2177/2061
f 881/2177/2061 1190/2176/2060 1191/2178/2062
f 881/2177/2061 1191/2178/2062 882/2179/2063
f 882/2179/2063 1191/2178/2062 1192/2180/2064
f 882/2179/2063 1192/2180/2064 883/2181/2065
f 883/2181/2065 1192/2180/2064 1193/2182/2066
f 883/2181/2065 1193/2182/2066 884/2183/2067
f 884/2183/2067 1193/2182/2066 1194/2184/2068
f 884/2183/2067 1194/2184/2068 885/2185/2069
f 885/2185/2069 1194/2184/2068 1195/2186/2070
f 1195/2187/2070 1196/2188/2071 885/2189/2069
f 885/2189/2069 1196/2188/2071 886/2190/2072
f 1203/2191/2073 904/2192/2074 1202/2193/2075
f 1202/2193/2075 904/2192/2074 903/2194/2076
f 1202/2193/2075 903/2194/2076 1201/2195/2077
f 1201/2195/2077 903/2194/2076 902/2196/2078
f 1201/2195/2077 902/2196/2078 1200/2197/2079
f 1200/2197/2079 902/2196/2078 901/2198/2080
f 1200/2197/2079 901/2198/2080 1199/2199/2081
f 1199/2199/2081 901/2198/2080 900/2200/2082
f 1199/2199/2081 900/2200/2082 1198/2201/2083
f 1198/2201/2083 900/2200/2082 899/2202/2084
f 1198/2201/2083 899/2202/2084 1197/2203/2085
f 1197/2203/2085 899/2202/2084 898/2204/2086
f 898/2205/2086 897/2206/2087 1197/2207/2085
f 1197/2207/2085 897/2206/2087 1204/2208/2088
f 890/2209/2089 889/2210/2090 1208/2211/2091
f 1208/2211/2091 889/2210/2090 1207/2212/2092
f 1207/2212/2092 889/2210/2090 888/2213/2093
f 1207/2212/2092 888/2213/2093 1206/2214/2094
f 1206/2214/2094 888/2213/2093 887/2215/2095
f 1206/2214/2094 887/2215/2095 1205/2216/2096
f 1205/2216/2096 887/2215/2095 886/2217/2072
f 1205/2216/2096 886/2217/2072 1196/2218/2071
f 1211/2219/2097 893/2220/2098 1210/2221/2099
f 1210/2221/2099 893/2220/2098 892/2222/2100
f 1210/2221/2099 892/2222/2100 1209/2223/2101
f 1209/2223/2101 892/2222/2100 891/2224/2102
f 1209/2223/2101 891/2224/2102 1208/2225/2103
f 1208/2225/2103 891/2224/2102 890/2226/2104
f 897/2227/2087 896/2228/2105 1204/2229/2088
f 1204/2229/2088 896/2228/2105 1214/2230/2106
f 1214/2230/2106 896/2228/2105 895/2231/2107
f 1214/2230/2106 895/2231/2107 1213/2232/2108
f 1213/2232/2108 895/2231/2107 894/2233/2109
f 1213/2232/2108 894/2233/2109 1212/2234/2110
f 1212/2234/2110 894/2233/2109 893/2235/2111
f 1212/2234/2110 893/2235/2111 1211/2236/2112
f 904/2237/2074 1203/2238/2073 905/2239/2113
f 905/2239/2113 1203/2238/2073 1215/2240/2114
f 905/2239/2113 1215/2240/2114 906/2241/2115
f 906/2241/2115 1215/2240/2114 1216/2242/2116
f 906/2241/2115 1216/2242/2116 907/2243/2117
f 907/2243/2117 1216/2242/2116 1217/2244/2118
f 907/2245/2117 1217/2246/2118 908/2247/2119
f 908/2247/2119 1217/2246/2118 1218/2248/2120
f 908/2247/2119 1218/2248/2120 909/2249/2121
f 909/2249/2121 1218/2248/2120 1219/2250/2122
f 909/2249/2121 1219/2250/2122 910/2251/2123
f 910/2251/2123 1219/2250/2122 1220/2252/2124
f 910/2251/2123 1220/2252/2124 911/2253/2125
f 911/2253/2125 1220/2252/2124 1221/2254/2126
f 911/2253/2125 1221/2254/2126 912/2255/2127
f 912/2255/2127 1221/2254/2126 1222/2256/2128
f 912/2255/2127 1222/2256/2128 913/2257/2129
f 913/2257/2129 1222/2256/2128 1223/2258/2130
f 1223/2259/2130 1224/2260/2131 913/2261/2129
f 913/2261/2129 1224/2260/2131 914/2262/2132
f 1231/2263/2133 932/2264/2134 1230/2265/2135
f 1230/2265/2135 932/2264/2134 931/2266/2136
f 1230/2265/2135 931/2266/2136 1229/2267/2137
f 1229/2267/2137 931/2266/2136 930/2268/2138
f 1229/2267/2137 930/2268/2138 1228/2269/2139
f 1228/2269/2139 930/2268/2138 929/2270/2140
f 1228/2269/2139 929/2270/2140 1227/2271/2141
f 1227/2271/2141 929/2270/2140 928/2272/2142
f 1227/2271/2141 928/2272/2142 1226/2273/2143
f 1226/2273/2143 928/2272/2142 927/2274/2144
f 1226/2273/2143 927/2274/2144 1225/2275/2145
f 1225/2275/2145 927/2274/2144 926/2276/2146
f 926/2277/2146 925/2278/2147 1225/2279/2145
f 1225/2279/2145 925/2278/2147 1232/2280/2148
f 918/2281/2149 917/2282/2150 1236/2283/2151
f 1236/2283/2151 917/2282/2150 1235/2284/2152
f 1235/2284/2152 917/2282/2150 916/2285/2153
f 1235/2284/2152 916/2285/2153 1234/2286/2154
f 1234/2286/2154 916/2285/2153 915/2287/2155
f 1234/2286/2154 915/2287/2155 1233/2288/2156
f 1233/2288/2156 915/2287/2155 914/2289/2132
f 1233/2288/2156 914/2289/2132 1224/2290/2131
f 1239/2291/2157 921/2292/2158 1238/2293/2159
f 1238/2293/2159 921/2292/2158 920/2294/2160
f 1238/2293/2159 920/2294/2160 1237/2295/2161
f 1237/2295/2161 920/2294/2160 919/2296/2162
f 1237/2295/2161 919/2296/2162 1236/2297/2163
f 1236/2297/2163 919/2296/2162 918/2298/2164
f 925/2299/2147 924/2300/2165 1232/2301/2148
f 1232/2301/2148 924/2300/2165 1242/2302/2166
f 1242/2302/2166 924/2300/2165 923/2303/2167
f 1242/2302/2166 923/2303/2167 1241/2304/2168
f 1241/2304/2168 923/2303/2167 922/2305/2169
f 1241/2304/2168 922/2305/2169 1240/2306/2170
f 1240/2306/2170 922/2305/2169 921/2307/2171
f 1240/2306/2170 921/2307/2171 1239/2308/2172
f 932/2309/2134 1231/2310/2133 933/2311/2173
f 933/2311/2173 1231/2310/2133 1243/2312/2174
f 933/2311/2173 1243/2312/2174 934/2313/2175
f 934/2313/2175 1243/2312/2174 1244/2314/2176
f 934/2313/2175 1244/2314/2176 935/2315/2177
f 935/2315/2177 1244/2314/2176 1245/2316/2178
f 935/2317/2177 1245/2318/2178 936/2319/2179
f 936/2319/2179 1245/2318/2178 1246/2320/2180
f 936/2319/2179 1246/2320/2180 937/2321/2181
f 937/2321/2181 1246/2320/2180 1247/2322/2182
f 937/2321/2181 1247/2322/2182 938/2323/2183
f 938/2323/2183 1247/2322/2182 1248/2324/2184
f 938/2323/2183 1248/2324/2184 939/2325/2185
f 939/2325/2185 1248/2324/2184 1249/2326/2186
f 939/2325/2185 1249/2326/2186 940/2327/2187
f 940/2327/2187 1249/2326/2186 1250/2328/2188
f 940/2327/2187 1250/2328/2188 941/2329/2189
f 941/2329/2189 1250/2328/2188 1251/2330/2190
f 1251/2331/2190 1252/2332/2191 941/2333/2189
f 941/2333/2189 1252/2332/2191 942/2334/2192
f 1259/2335/2193 960/2336/2194 1258/2337/2195
f 1258/2337/2195 960/2336/2194 959/2338/2196
f 1258/2337/2195 959/2338/2196 1257/2339/2197
f 1257/2339/2197 959/2338/2196 958/2340/2198
f 1257/2339/2197 958/2340/2198 1256/2341/2199
f 1256/2341/2199 958/2340/2198 957/2342/2200
f 1256/2341/2199 957/2342/2200 1255/2343/2201
f 1255/2343/2201 957/2342/2200 956/2344/2202
f 1255/2343/2201 956/2344/2202 1254/2345/2203
f 1254/2345/2203 956/2344/2202 955/2346/2204
f 1254/2345/2203 955/2346/2204 1253/2347/2205
f 1253/2347/2205 955/2346/2204 954/2348/2206
f 954/2349/2206 953/2350/2207 1253/2351/2205
f 1253/2351/2205 953/2350/2207 1260/2352/2208
f 946/2353/2209 945/2354/2210 1264/2355/2211
f 1264/2355/2211 945/2354/2210 1263/2356/2212
f 1263/2356/2212 945/2354/2210 944/2357/2213
f 1263/2356/2212 944/2357/2213 1262/2358/2214
f 1262/2358/2214 944/2357/2213 943/2359/2215
f 1262/2358/2214 943/2359/2215 1261/2360/2216
f 1261/2360/2216 943/2359/2215 942/2361/2217
f 1261/2360/2216 942/2361/2217 1252/2362/2218
f 1267/2363/2219 949/2364/2220 1266/2365/2221
f 1266/2365/2221 949/2364/2220 948/2366/2222
f 1266/2365/2221 948/2366/2222 1265/2367/2223
f 1265/2367/2223 948/2366/2222 947/2368/2224
f 1265/2367/2223 947/2368/2224 1264/2369/2225
f 1264/2369/2225 947/2368/2224 946/2370/2226
f 953/2371/2207 952/2372/2227 1260/2373/2208
f 1260/2373/2208 952/2372/2227 1270/2374/2228
f 1270/2374/2228 952/2372/2227 951/2375/2229
f 1270/2374/2228 951/2375/2229 1269/2376/2230
f 1269/2376/2230 951/2375/2229 950/2377/2231
f 1269/2376/2230 950/2377/2231 1268/2378/2232
f 1268/2378/2232 950/2377/2231 949/2379/2233
f 1268/2378/2232 949/2379/2233 1267/2380/2234
f 960/2381/2194 1259/2382/2193 961/2383/2235
f 961/2383/2235 1259/2382/2193 1271/2384/2236
f 961/2383/2235 1271/2384/2236 962/2385/2237
f 962/2385/2237 1271/2384/2236 1272/2386/2238
f 962/2385/2237 1272/2386/2238 963/2387/2239
f 963/2387/2239 1272/2386/2238 1273/2388/2240
f 963/2389/2239 1273/2390/2240 964/2391/2241
f 964/2391/2241 1273/2390/2240 1274/2392/2242
f 964/2391/2241 1274/2392/2242 965/2393/2243
f 965/2393/2243 1274/2392/2242 1275/2394/2244
f 965/2393/2243 1275/2394/2244 966/2395/2245
f 966/2395/2245 1275/2394/2244 1276/2396/2246
f 966/2395/2245 1276/2396/2246 967/2397/2247
f 967/2397/2247 1276/2396/2246 1277/2398/2248
f 967/2397/2247 1277/2398/2248 968/2399/2249
f 968/2399/2249 1277/2398/2248 1278/2400/2250
f 968/2399/2249 1278/2400/2250 969/2401/2251
f 969/2401/2251 1278/2400/2250 1279/2402/2252
f 1279/2403/2252 1280/2404/2253 969/2405/2251
f 969/2405/2251 1280/2404/2253 970/2406/2254
f 1287/2407/2255 988/2408/2256 1286/2409/2257
f 1286/2409/2257 988/2408/2256 987/2410/2258
f 1286/2409/2257 987/2410/2258 1285/2411/2259
f 1285/2411/2259 987/2410/2258 986/2412/2260
f 1285/2411/2259 986/2412/2260 1284/2413/2261
f 1284/2413/2261 986/2412/2260 985/2414/2262
f 1284/2413/2261 985/2414/2262 1283/2415/2263
f 1283/2415/2263 985/2414/2262 984/2416/2264
f 1283/2415/2263 984/2416/2264 1282/2417/2265
f 1282/2417/2265 984/2416/2264 983/2418/2266
f 1282/2417/2265 983/2418/2266 1281/2419/2267
f 1281/2419/2267 983/2418/2266 982/2420/2268
f 982/2421/2268 981/2422/2269 1281/2423/2267
f 1281/2423/2267 981/2422/2269 1288/2424/2270
f 974/2425/2271 973/2426/2272 1292/2427/2273
f 1292/2427/2273 973/2426/2272 1291/2428/2274
f 1291/2428/2274 973/2426/2272 972/2429/2275
f 1291/2428/2274 972/2429/2275 1290/2430/2276
f 1290/2430/2276 972/2429/2275 971/2431/2277
f 1290/2430/2276 971/2431/2277 1289/2432/2278
f 1289/2432/2278 971/2431/2277 970/2433/2254
f 1289/2432/2278 970/2433/2254 1280/2434/2253
f 1295/2435/2279 977/2436/2280 1294/2437/2281
f 1294/2437/2281 977/2436/2280 976/2438/2282
f 1294/2437/2281 976/2438/2282 1293/2439/2283
f 1293/2439/2283 976/2438/2282 975/2440/2284
f 1293/2439/2283 975/2440/2284 1292/2441/2285
f 1292/2441/2285 975/2440/2284 974/2442/2286
f 981/2443/2269 980/2444/2287 1288/2445/2270
f 1288/2445/2270 980/2444/2287 1298/2446/2288
f 1298/2446/2288 980/2444/2287 979/2447/2289
f 1298/2446/2288 979/2447/2289 1297/2448/2290
f 1297/2448/2290 979/2447/2289 978/2449/2291
f 1297/2448/2290 978/2449/2291 1296/2450/2292
f 1296/2450/2292 978/2449/2291 977/2451/2293
f 1296/2450/2292 977/2451/2293 1295/2452/2294
f 630/2453/2295 629/2454/2296 1314/2455/2297
f 1314/2455/2297 629/2454/2296 1299/2456/2298
f 1314/2455/2297 1299/2456/2298 1300/2457/2299
f 1300/2457/2299 1287/2458/2300 1314/2455/2297
f 1314/2455/2297 1287/2458/2300 1286/2459/2301
f 1314/2455/2297 1286/2459/2301 1313/2460/2302
f 1313/2460/2302 1286/2459/2301 1285/2461/2303
f 1313/2460/2302 1285/2461/2303 1275/2462/2304
f 1275/2462/2304 1285/2461/2303 1284/2463/2305
f 1275/2462/2304 1284/2463/2305 1276/2464/2306
f 1276/2464/2306 1284/2463/2305 1283/2465/2307
f 1276/2464/2306 1283/2465/2307 1277/2466/2308
f 1277/2466/2308 1283/2465/2307 1282/2467/2309
f 1277/2466/2308 1282/2467/2309 1278/2468/2310
f 1278/2468/2310 1282/2467/2309 1281/2469/2311
f 1278/2468/2310 1281/2469/2311 1279/2470/2312
f 1279/2470/2312 1281/2469/2311 1288/2471/2313
f 1279/2470/2312 1288/2471/2313 1280/2472/2314
f 1280/2472/2314 1288/2471/2313 1289/2473/2315
f 1289/2473/2315 1288/2471/2313 1298/2474/2316
f 1289/2473/2315 1298/2474/2316 1290/2475/2317
f 1290/2475/2317 1298/2474/2316 1297/2476/2318
f 1290/2475/2317 1297/2476/2318 1291/2477/2319
f 1291/2477/2319 1297/2476/2318 1296/2478/2320
f 1291/2477/2319 1296/2478/2320 1294/2479/2321
f 1294/2479/2321 1296/2478/2320 1295/2480/2322
f 1294/2479/2321 1293/2481/2323 1291/2477/2319
f 1291/2477/2319 1293/2481/2323 1292/2482/2324
f 1275/2462/2304 1274/2483/2325 1313/2460/2302
f 1313/2460/2302 1274/2483/2325 1312/2484/2326
f 1312/2484/2326 1274/2483/2325 1273/2485/2327
f 1312/2484/2326 1273/2485/2327 1272/2486/2328
f 1272/2486/2328 1271/2487/2329 1312/2484/2326
f 1312/2484/2326 1271/2487/2329 1259/2488/2330
f 1312/2484/2326 1259/2488/2330 1258/2489/2331
f 1312/2484/2326 1258/2489/2331 1311/2490/2332
f 1311/2490/2332 1258/2489/2331 1257/2491/2333
f 1311/2490/2332 1257/2491/2333 1247/2492/2334
f 1247/2492/2334 1257/2491/2333 1248/2493/2335
f 1248/2493/2335 1257/2491/2333 1256/2494/2336
f 1248/2493/2335 1256/2494/2336 1255/2495/2337
f 1248/2493/2335 1255/2495/2337 1249/2496/2338
f 1249/2496/2338 1255/2495/2337 1254/2497/2339
f 1249/2496/2338 1254/2497/2339 1250/2498/2340
f 1250/2498/2340 1254/2497/2339 1253/2499/2341
f 1250/2498/2340 1253/2499/2341 1251/2500/2342
f 1251/2500/2342 1253/2499/2341 1260/2501/2343
f 1251/2500/2342 1260/2501/2343 1252/2502/2344
f 1252/2502/2344 1260/2501/2343 1270/2503/2345
f 1252/2502/2344 1270/2503/2345 1261/2504/2346
f 1261/2504/2346 1270/2503/2345 1269/2505/2347
f 1261/2504/2346 1269/2505/2347 1262/2506/2348
f 1262/2506/2348 1269/2505/2347 1268/2507/2349
f 1262/2506/2348 1268/2507/2349 1263/2508/2350
f 1263/2508/2350 1268/2507/2349 1266/2509/2351
f 1263/2508/2350 1266/2509/2351 1265/2510/2352
f 1268/2507/2349 1267/2511/2353 1266/2509/2351
f 1265/2510/2352 1264/2512/2354 1263/2508/2350
f 1247/2492/2334 1246/2513/2355 1311/2490/2332
f 1311/2490/2332 1246/2513/2355 1310/2514/2356
f 1310/2514/2356 1246/2513/2355 1245/2515/2357
f 1310/2514/2356 1245/2515/2357 1244/2516/2358
f 1244/2516/2358 1243/2517/2359 1310/2514/2356
f 1310/2514/2356 1243/2517/2359 1231/2518/2360
f 1310/2514/2356 1231/2518/2360 1230/2519/2361
f 1310/2514/2356 1230/2519/2361 1309/2520/2362
f 1309/2520/2362 1230/2519/2361 1229/2521/2363
f 1309/2520/2362 1229/2521/2363 1219/2522/2364
f 1219/2522/2364 1229/2521/2363 1228/2523/2365
f 1219/2522/2364 1228/2523/2365 1220/2524/2366
f 1220/2524/2366 1228/2523/2365 1227/2525/2367
f 1220/2524/2366 1227/2525/2367 1221/2526/2368
f 1221/2526/2368 1227/2525/2367 1226/2527/2369
f 1221/2526/2368 1226/2527/2369 1222/2528/2370
f 1222/2528/2370 1226/2527/2369 1225/2529/2371
f 1222/2528/2370 1225/2529/2371 1223/2530/2372
f 1223/2530/2372 1225/2529/2371 1232/2531/2373
f 1223/2530/2372 1232/2531/2373 1224/2532/2374
f 1224/2532/2374 1232/2531/2373 1242/2533/2375
f 1224/2532/2374 1242/2533/2375 1233/2534/2376
f 1233/2534/2376 1242/2533/2375 1241/2535/2377
f 1233/2534/2376 1241/2535/2377 1234/2536/2378
f 1234/2536/2378 1241/2535/2377 1240/2537/2379
f 1234/2536/2378 1240/2537/2379 1235/2538/2380
f 1235/2538/2380 1240/2537/2379 1238/2539/2381
f 1235/2538/2380 1238/2539/2381 1237/2540/2382
f 1240/2537/2379 1239/2541/2383 1238/2539/2381
f 1237/2540/2382 1236/2542/2384 1235/2538/2380
f 1219/2522/2364 1218/2543/2385 1309/2520/2362
f 1309/2520/2362 1218/2543/2385 1308/2544/2386
f 1308/2544/2386 1218/2543/2385 1217/2545/2387
f 1308/2544/2386 1217/2545/2387 1216/2546/2388
f 1216/2546/2388 1215/2547/2389 1308/2544/2386
f 1308/2544/2386 1215/2547/2389 1203/2548/2390
f 1308/2544/2386 1203/2548/2390 1202/2549/2391
f 1308/2544/2386 1202/2549/2391 1307/2550/2392
f 1307/2550/2392 1202/2549/2391 1201/2551/2393
f 1307/2550/2392 1201/2551/2393 1191/2552/2394
f 1191/2552/2394 1201/2551/2393 1192/2553/2395
f 1192/2553/2395 1201/2551/2393 1200/2554/2396
f 1192/2553/2395 1200/2554/2396 1193/2555/2397
f 1193/2555/2397 1200/2554/2396 1199/2556/2398
f 1193/2555/2397 1199/2556/2398 1194/2557/2399
f 1194/2557/2399 1199/2556/2398 1198/2558/2400
f 1194/2557/2399 1198/2558/2400 1195/2559/2401
f 1195/2559/2401 1198/2558/2400 1197/2560/2402
f 1195/2559/2401 1197/2560/2402 1196/2561/2403
f 1196/2561/2403 1197/2560/2402 1204/2562/2404
f 1196/2561/2403 1204/2562/2404 1205/2563/2405
f 1205/2563/2405 1204/2562/2404 1214/2564/2406
f 1205/2563/2405 1214/2564/2406 1206/2565/2407
f 1206/2565/2407 1214/2564/2406 1213/2566/2408
f 1206/2565/2407 1213/2566/2408 1207/2567/2409
f 1207/2567/2409 1213/2566/2408 1212/2568/2410
f 1207/2567/2409 1212/2568/2410 1209/2569/2411
f 1209/2569/2411 1212/2568/2410 1210/2570/2412
f 1210/2570/2412 1212/2568/2410 1211/2571/2413
f 1209/2569/2411 1208/2572/2414 1207/2567/2409
f 1191/2552/2394 1190/2573/2415 1307/2550/2392
f 1307/2550/2392 1190/2573/2415 1306/2574/2416
f 1306/2574/2416 1190/2573/2415 1189/2575/2417
f 1306/2574/2416 1189/2575/2417 1188/2576/2418
f 1188/2576/2418 1187/2577/2419 1306/2574/2416
f 1306/2574/2416 1187/2577/2419 1175/2578/2420
f 1306/2574/2416 1175/2578/2420 1174/2579/2421
f 1306/2574/2416 1174/2579/2421 1305/2580/2422
f 1305/2580/2422 1174/2579/2421 1173/2581/2423
f 1305/2580/2422 1173/2581/2423 1163/2582/2424
f 1163/2582/2424 1173/2581/2423 1164/2583/2425
f 1164/2583/2425 1173/2581/2423 1172/2584/2426
f 1164/2583/2425 1172/2584/2426 1165/2585/2427
f 1165/2585/2427 1172/2584/2426 1171/2586/2428
f 1165/2585/2427 1171/2586/2428 1166/2587/2429
f 1166/2587/2429 1171/2586/2428 1170/2588/2430
f 1166/2587/2429 1170/2588/2430 1167/2589/2431
f 1167/2589/2431 1170/2588/2430 1169/2590/2432
f 1167/2589/2431 1169/2590/2432 1168/2591/2433
f 1168/2591/2433 1169/2590/2432 1176/2592/2434
f 1168/2591/2433 1176/2592/2434 1177/2593/2435
f 1177/2593/2435 1176/2592/2434 1186/2594/2436
f 1177/2593/2435 1186/2594/2436 1178/2595/2437
f 1178/2595/2437 1186/2594/2436 1185/2596/2438
f 1178/2595/2437 1185/2596/2438 1179/2597/2439
f 1179/2597/2439 1185/2596/2438 1184/2598/2440
f 1179/2597/2439 1184/2598/2440 1181/2599/2441
f 1181/2599/2441 1184/2598/2440 1182/2600/2442
f 1182/2600/2442 1184/2598/2440 1183/2601/2443
f 1181/2599/2441 1180/2602/2444 1179/2597/2439
f 1163/2582/2424 1162/2603/2445 1305/2580/2422
f 1305/2580/2422 1162/2603/2445 1304/2604/2446
f 1304/2604/2446 1162/2603/2445 1161/2605/2447
f 1304/2604/2446 1161/2605/2447 1160/2606/2448
f 1160/2606/2448 1159/2607/2449 1304/2604/2446
f 1304/2604/2446 1159/2607/2449 1147/2608/2450
f 1304/2604/2446 1147/2608/2450 1146/2609/2451
f 1304/2604/2446 1146/2609/2451 1303/2610/2452
f 1303/2610/2452 1146/2609/2451 1145/2611/2453
f 1303/2610/2452 1145/2611/2453 1135/2612/2454
f 1135/2612/2454 1145/2611/2453 1144/2613/2455
f 1135/2612/2454 1144/2613/2455 1136/2614/2456
f 1136/2614/2456 1144/2613/2455 1137/2615/2457
f 1137/2615/2457 1144/2613/2455 1143/2616/2458
f 1137/2615/2457 1143/2616/2458 1138/2617/2459
f 1138/2617/2459 1143/2616/2458 1142/2618/2460
f 1138/2617/2459 1142/2618/2460 1139/2619/2461
f 1139/2619/2461 1142/2618/2460 1141/2620/2462
f 1139/2619/2461 1141/2620/2462 1140/2621/2463
f 1140/2621/2463 1141/2620/2462 1148/2622/2464
f 1140/2621/2463 1148/2622/2464 1149/2623/2465
f 1149/2623/2465 1148/2622/2464 1158/2624/2466
f 1149/2623/2465 1158/2624/2466 1150/2625/2467
f 1150/2625/2467 1158/2624/2466 1157/2626/2468
f 1150/2625/2467 1157/2626/2468 1151/2627/2469
f 1151/2627/2469 1157/2626/2468 1156/2628/2470
f 1151/2627/2469 1156/2628/2470 1153/2629/2471
f 1153/2629/2471 1156/2628/2470 1154/2630/2472
f 1154/2630/2472 1156/2628/2470 1155/2631/2473
f 1153/2629/2471 1152/2632/2474 1151/2627/2469
f 1135/2612/2454 1134/2633/2475 1303/2610/2452
f 1303/2610/2452 1134/2633/2475 1302/2634/2476
f 1302/2634/2476 1134/2633/2475 1133/2635/2477
f 1302/2634/2476 1133/2635/2477 1132/2636/2478
f 1132/2636/2478 1131/2637/2479 1302/2634/2476
f 1302/2634/2476 1131/2637/2479 1119/2638/2480
f 1302/2634/2476 1119/2638/2480 1118/2639/2481
f 1302/2634/2476 1118/2639/2481 1301/2640/2482
f 1301/2640/2482 1118/2639/2481 1117/2641/2483
f 1301/2640/2482 1117/2641/2483 1107/2642/2484
f 1107/2642/2484 1117/2641/2483 1108/2643/2485
f 1108/2643/2485 1117/2641/2483 1116/2644/2486
f 1108/2643/2485 1116/2644/2486 1109/2645/2487
f 1109/2645/2487 1116/2644/2486 1115/2646/2488
f 1109/2645/2487 1115/2646/2488 1110/2647/2489
f 1110/2647/2489 1115/2646/2488 1114/2648/2490
f 1110/2647/2489 1114/2648/2490 1111/2649/2491
f 1111/2649/2491 1114/2648/2490 1113/2650/2492
f 1111/2649/2491 1113/2650/2492 1112/2651/2493
f 1112/2651/2493 1113/2650/2492 1120/2652/2494
f 1112/2651/2493 1120/2652/2494 1130/2653/2495
f 1112/2651/2493 1130/2653/2495 1121/2654/2496
f 1121/2654/2496 1130/2653/2495 1129/2655/2497
f 1121/2654/2496 1129/2655/2497 1122/2656/2498
f 1122/2656/2498 1129/2655/2497 1128/2657/2499
f 1122/2656/2498 1128/2657/2499 1123/2658/2500
f 1123/2658/2500 1128/2657/2499 1125/2659/2501
f 1123/2658/2500 1125/2659/2501 1124/2660/2502
f 1127/2661/2503 1126/2662/2504 1128/2657/2499
f 1128/2657/2499 1126/2662/2504 1125/2659/2501
f 1107/2642/2484 1106/2663/2505 1301/2640/2482
f 1301/2640/2482 1106/2663/2505 1324/2664/2506
f 1324/2664/2506 1106/2663/2505 1105/2665/2507
f 1324/2664/2506 1105/2665/2507 1104/2666/2508
f 1104/2666/2508 1103/2667/2509 1324/2664/2506
f 1324/2664/2506 1103/2667/2509 1091/2668/2510
f 1324/2664/2506 1091/2668/2510 1090/2669/2511
f 1324/2664/2506 1090/2669/2511 1323/2670/2512
f 1323/2670/2512 1090/2669/2511 1089/2671/2513
f 1323/2670/2512 1089/2671/2513 1079/2672/2514
f 1079/2672/2514 1089/2671/2513 1080/2673/2515
f 1080/2673/2515 1089/2671/2513 1088/2674/2516
f 1080/2673/2515 1088/2674/2516 1087/2675/2517
f 1080/2673/2515 1087/2675/2517 1081/2676/2518
f 1081/2676/2518 1087/2675/2517 1086/2677/2519
f 1081/2676/2518 1086/2677/2519 1082/2678/2520
f 1082/2678/2520 1086/2677/2519 1085/2679/2521
f 1082/2678/2520 1085/2679/2521 1083/2680/2522
f 1083/2680/2522 1085/2679/2521 1092/2681/2523
f 1083/2680/2522 1092/2681/2523 1084/2682/2524
f 1084/2682/2524 1092/2681/2523 1102/2683/2525
f 1084/2682/2524 1102/2683/2525 1093/2684/2526
f 1093/2684/2526 1102/2683/2525 1101/2685/2527
f 1093/2684/2526 1101/2685/2527 1094/2686/2528
f 1094/2686/2528 1101/2685/2527 1100/2687/2529
f 1094/2686/2528 1100/2687/2529 1095/2688/2530
f 1095/2688/2530 1100/2687/2529 1097/2689/2531
f 1095/2688/2530 1097/2689/2531 1096/2690/2532
f 1099/2691/2533 1098/2692/2534 1100/2687/2529
f 1100/2687/2529 1098/2692/2534 1097/2689/2531
f 1079/2672/2514 1078/2693/2535 1323/2670/2512
f 1323/2670/2512 1078/2693/2535 1322/2694/2536
f 1322/2694/2536 1078/2693/2535 1077/2695/2537
f 1322/2694/2536 1077/2695/2537 1076/2696/2538
f 1076/2696/2538 1075/2697/2539 1322/2694/2536
f 1322/2694/2536 1075/2697/2539 1063/2698/2540
f 1322/2694/2536 1063/2698/2540 1062/2699/2541
f 1322/2694/2536 1062/2699/2541 1321/2700/2542
f 1321/2700/2542 1062/2699/2541 1061/2701/2543
f 1321/2700/2542 1061/2701/2543 1051/2702/2544
f 1051/2702/2544 1061/2701/2543 1060/2703/2545
f 1051/2702/2544 1060/2703/2545 1052/2704/2546
f 1052/2704/2546 1060/2703/2545 1059/2705/2547
f 1052/2704/2546 1059/2705/2547 1053/2706/2548
f 1053/2706/2548 1059/2705/2547 1058/2707/2549
f 1053/2706/2548 1058/2707/2549 1054/2708/2550
f 1054/2708/2550 1058/2707/2549 1057/2709/2551
f 1054/2708/2550 1057/2709/2551 1055/2710/2552
f 1055/2710/2552 1057/2709/2551 1064/2711/2553
f 1055/2710/2552 1064/2711/2553 1056/2712/2554
f 1056/2712/2554 1064/2711/2553 1074/2713/2555
f 1056/2712/2554 1074/2713/2555 1065/2714/2556
f 1065/2714/2556 1074/2713/2555 1073/2715/2557
f 1065/2714/2556 1073/2715/2557 1066/2716/2558
f 1066/2716/2558 1073/2715/2557 1072/2717/2559
f 1066/2716/2558 1072/2717/2559 1067/2718/2560
f 1067/2718/2560 1072/2717/2559 1070/2719/2561
f 1067/2718/2560 1070/2719/2561 1069/2720/2562
f 1072/2717/2559 1071/2721/2563 1070/2719/2561
f 1069/2720/2562 1068/2722/2564 1067/2718/2560
f 1051/2702/2544 1050/2723/2565 1321/2700/2542
f 1321/2700/2542 1050/2723/2565 1320/2724/2566
f 1320/2724/2566 1050/2723/2565 1049/2725/2567
f 1320/2724/2566 1049/2725/2567 1048/2726/2568
f 1048/2726/2568 1047/2727/2569 1320/2724/2566
f 1320/2724/2566 1047/2727/2569 1035/2728/2570
f 1320/2724/2566 1035/2728/2570 1034/2729/2571
f 1320/2724/2566 1034/2729/2571 1319/2730/2572
f 1319/2730/2572 1034/2729/2571 1033/2731/2573
f 1319/2730/2572 1033/2731/2573 1023/2732/2574
f 1023/2732/2574 1033/2731/2573 1024/2733/2575
f 1024/2733/2575 1033/2731/2573 1032/2734/2576
f 1024/2733/2575 1032/2734/2576 1025/2735/2577
f 1025/2735/2577 1032/2734/2576 1031/2736/2578
f 1025/2735/2577 1031/2736/2578 1026/2737/2579
f 1026/2737/2579 1031/2736/2578 1030/2738/2580
f 1026/2737/2579 1030/2738/2580 1027/2739/2581
f 1027/2739/2581 1030/2738/2580 1029/2740/2582
f 1027/2739/2581 1029/2740/2582 1028/2741/2583
f 1028/2741/2583 1029/2740/2582 1036/2742/2584
f 1028/2741/2583 1036/2742/2584 1037/2743/2585
f 1037/2743/2585 1036/2742/2584 1046/2744/2586
f 1037/2743/2585 1046/2744/2586 1038/2745/2587
f 1038/2745/2587 1046/2744/2586 1045/2746/2588
f 1038/2745/2587 1045/2746/2588 1039/2747/2589
f 1039/2747/2589 1045/2746/2588 1044/2748/2590
f 1039/2747/2589 1044/2748/2590 1041/2749/2591
f 1041/2749/2591 1044/2748/2590 1042/2750/2592
f 1042/2750/2592 1044/2748/2590 1043/2751/2593
f 1041/2749/2591 1040/2752/2594 1039/2747/2589
f 1023/2732/2574 1022/2753/2595 1319/2730/2572
f 1319/2730/2572 1022/2753/2595 1318/2754/2596
f 1318/2754/2596 1022/2753/2595 1021/2755/2597
f 1318/2754/2596 1021/2755/2597 1020/2756/2598
f 1020/2756/2598 1019/2757/2599 1318/2754/2596
f 1318/2754/2596 1019/2757/2599 1007/2758/2600
f 1318/2754/2596 1007/2758/2600 1006/2759/2601
f 1318/2754/2596 1006/2759/2601 1317/2760/2602
f 1317/2760/2602 1006/2759/2601 1005/2761/2603
f 1317/2760/2602 1005/2761/2603 995/2762/2604
f 995/2762/2604 1005/2761/2603 996/2763/2605
f 996/2763/2605 1005/2761/2603 1004/2764/2606
f 996/2763/2605 1004/2764/2606 997/2765/2607
f 997/2765/2607 1004/2764/2606 1003/2766/2608
f 997/2765/2607 1003/2766/2608 998/2767/2609
f 998/2767/2609 1003/2766/2608 1002/2768/2610
f 998/2767/2609 1002/2768/2610 999/2769/2611
f 999/2769/2611 1002/2768/2610 1001/2770/2612
f 999/2769/2611 1001/2770/2612 1000/2771/2613
f 1000/2771/2613 1001/2770/2612 1008/2772/2614
f 1000/2771/2613 1008/2772/2614 1009/2773/2615
f 1009/2773/2615 1008/2772/2614 1018/2774/2616
f 1009/2773/2615 1018/2774/2616 1010/2775/2617
f 1010/2775/2617 1018/2774/2616 1017/2776/2618
f 1010/2775/2617 1017/2776/2618 1011/2777/2619
f 1011/2777/2619 1017/2776/2618 1016/2778/2620
f 1011/2777/2619 1016/2778/2620 1013/2779/2621
f 1013/2779/2621 1016/2778/2620 1014/2780/2622
f 1014/2780/2622 1016/2778/2620 1015/2781/2623
f 1013/2779/2621 1012/2782/2624 1011/2777/2619
f 995/2762/2604 994/2783/2625 1317/2760/2602
f 1317/2760/2602 994/2783/2625 1316/2784/2626
f 1316/2784/2626 994/2783/2625 993/2785/2627
f 1316/2784/2626 993/2785/2627 992/2786/2628
f 992/2786/2628 991/2787/2629 1316/2784/2626
f 1316/2784/2626 991/2787/2629 658/2788/2630
f 1316/2784/2626 658/2788/2630 657/2789/2631
f 1316/2784/2626 657/2789/2631 1315/2790/2632
f 1315/2790/2632 657/2789/2631 656/2791/2633
f 1315/2790/2632 656/2791/2633 631/2792/2634
f 631/2792/2634 656/2791/2633 632/2793/2635
f 632/2793/2635 656/2791/2633 655/2794/2636
f 632/2793/2635 655/2794/2636 633/2795/2637
f 633/2795/2637 655/2794/2636 654/2796/2638
f 633/2795/2637 654/2796/2638 634/2797/2639
f 634/2797/2639 654/2796/2638 653/2798/2640
f 634/2797/2639 653/2798/2640 635/2799/2641
f 635/2799/2641 653/2798/2640 652/2800/2642
f 635/2799/2641 652/2800/2642 643/2801/2643
f 643/2801/2643 652/2800/2642 660/2802/2644
f 643/2801/2643 660/2802/2644 665/2803/2645
f 665/2803/2645 660/2802/2644 680/2804/2646
f 665/2803/2645 680/2804/2646 666/2805/2647
f 666/2805/2647 680/2804/2646 679/2806/2648
f 666/2805/2647 679/2806/2648 667/2807/2649
f 667/2807/2649 679/2806/2648 678/2808/2650
f 667/2807/2649 678/2808/2650 673/2809/2651
f 673/2809/2651 678/2808/2650 674/2810/2652
f 673/2809/2651 672/2811/2653 667/2807/2649
f 667/2807/2649 672/2811/2653 668/2812/2654
f 631/2792/2634 630/2453/2295 1315/2790/2632
f 1315/2790/2632 630/2453/2295 1314/2455/2297
f 628/2813/2655 1314/2814/2656 605/2815/2657
f 605/2815/2657 1314/2814/2656 1313/2816/2658
f 605/2815/2657 1313/2816/2658 606/2817/2659
f 606/2817/2659 1313/2816/2658 1312/2818/2660
f 606/2817/2659 1312/2818/2660 607/2819/2661
f 607/2819/2661 1312/2818/2660 1311/2820/2662
f 607/2819/2661 1311/2820/2662 608/2821/2663
f 608/2821/2663 1311/2820/2662 1310/2822/2664
f 608/2821/2663 1310/2822/2664 609/2823/2665
f 609/2823/2665 1310/2822/2664 1309/2824/2666
f 609/2823/2665 1309/2824/2666 610/2825/2667
f 610/2825/2667 1309/2824/2666 1308/2826/2668
f 610/2825/2667 1308/2826/2668 611/2827/2669
f 611/2827/2669 1308/2826/2668 1307/2828/2670
f 611/2827/2669 1307/2828/2670 612/2829/2671
f 612/2829/2671 1307/2828/2670 1306/2830/2672
f 612/2829/2671 1306/2830/2672 613/2831/2673
f 613/2831/2673 1306/2830/2672 1305/2832/2674
f 613/2831/2673 1305/2832/2674 614/2833/2675
f 614/2833/2675 1305/2832/2674 1304/2834/2676
f 614/2833/2675 1304/2834/2676 615/2835/2677
f 615/2835/2677 1304/2834/2676 1303/2836/2678
f 615/2835/2677 1303/2836/2678 616/2837/2679
f 616/2837/2679 1303/2836/2678 1302/2838/2680
f 616/2837/2679 1302/2838/2680 617/2839/2681
f 617/2839/2681 1302/2838/2680 1301/2840/2682
f 617/2841/2681 1301/2842/2682 618/2843/2683
f 618/2843/2683 1301/2842/2682 1324/2844/2684
f 618/2843/2683 1324/2844/2684 619/2845/2685
f 619/2845/2685 1324/2844/2684 1323/2846/2686
f 619/2845/2685 1323/2846/2686 620/2847/2687
f 620/2847/2687 1323/2846/2686 1322/2848/2688
f 620/2847/2687 1322/2848/2688 621/2849/2689
f 621/2849/2689 1322/2848/2688 1321/2850/2690
f 621/2849/2689 1321/2850/2690 622/2851/2691
f 622/2851/2691 1321/2850/2690 1320/2852/2692
f 622/2851/2691 1320/2852/2692 623/2853/2693
f 623/2853/2693 1320/2852/2692 1319/2854/2694
f 623/2853/2693 1319/2854/2694 624/2855/2695
f 624/2855/2695 1319/2854/2694 1318/2856/2696
f 624/2855/2695 1318/2856/2696 625/2857/2697
f 625/2857/2697 1318/2856/2696 1317/2858/2698
f 625/2857/2697 1317/2858/2698 626/2859/2699
f 626/2859/2699 1317/2858/2698 1316/2860/2700
f 626/2859/2699 1316/2860/2700 627/2861/2701
f 627/2861/2701 1316/2860/2700 1315/2862/2702
f 627/2861/2701 1315/2862/2702 628/2813/2655
f 628/2813/2655 1315/2862/2702 1314/2814/2656
f 629/2863/1213 642/2864/1212 1299/2865/2703
f 1299/2865/2703 642/2864/1212 990/2866/2704
f 1299/2865/2703 990/2866/2704 1300/2867/2705
f 1300/2867/2705 990/2866/2704 989/2868/2706
f 1300/2867/2705 989/2868/2706 1287/2869/2255
f 1287/2869/2255 989/2868/2706 988/2870/2256

g Body1:3

v -14.727429 13.000062 24.000000
v -14.756091 13.289786 23.991398
v -14.842314 13.575784 23.966744
v -14.983681 13.837866 23.929223
v -15.166887 14.060841 23.886179
v -15.389867 14.243975 23.842742
v -15.651865 14.385243 23.804297
v -15.937757 14.471412 23.778705
v -16.227429 14.500062 23.769696
v -16.517101 14.471412 23.778705
v -16.802992 14.385243 23.804297
v -17.064991 14.243975 23.842742
v -17.287970 14.060841 23.886179
v -17.471177 13.837866 23.929223
v -17.612544 13.575784 23.966744
v -17.698767 13.289786 23.991398
v -17.727429 13.000062 24.000000
v -17.698767 12.710338 23.991398
v -17.612544 12.424339 23.966744
v -17.471177 12.162258 23.929223
v -17.287970 11.939283 23.886179
v -17.064991 11.756149 23.842742
v -16.802992 11.614881 23.804297
v -16.517101 11.528712 23.778705
v -16.227429 11.500062 23.769696
v -15.937757 11.528712 23.778705
v -15.651865 11.614881 23.804297
v -15.389867 11.756149 23.842742
v -15.166887 11.939283 23.886179
v -14.983681 12.162258 23.929223
v -14.842314 12.424339 23.966744
v -14.756091 12.710338 23.991398
v -16.227429 14.500062 21.000000
v -15.933543 14.470605 21.022015
v -15.648073 14.383661 21.082223
v -15.389108 14.243541 21.168593
v -15.169305 14.063253 21.262659
v -14.987542 13.843623 21.353175
v -14.845328 13.582983 21.431091
v -14.757169 13.295145 21.482153
v -14.727429 13.000062 21.500000
v -14.757169 12.704979 21.482153
v -14.845328 12.417141 21.431091
v -14.987542 12.156500 21.353175
v -15.169305 11.936871 21.262659
v -15.389108 11.756582 21.168593
v -15.648073 11.616463 21.082223
v -15.933543 11.529519 21.022015
v -16.227429 11.500062 21.000000
v -16.521314 11.529519 21.022015
v -16.806785 11.616463 21.082223
v -17.065750 11.756582 21.168593
v -17.285552 11.936871 21.262659
v -17.467316 12.156500 21.353175
v -17.609530 12.417141 21.431091
v -17.697689 12.704979 21.482153
v -17.727429 13.000062 21.500000
v -17.697689 13.295145 21.482153
v -17.609530 13.582983 21.431091
v -17.467316 13.843623 21.353175
v -17.285552 14.063253 21.262659
v -17.065750 14.243541 21.168593
v -16.806785 14.383661 21.082223
v -16.521314 14.470605 21.022015
v -9.000000 10.500062 19.000000
v -9.000000 10.585247 19.647048
v -9.000000 10.834998 20.250000
v -9.000000 11.232295 20.767767
v -9.000000 11.750062 21.165064
v -9.000000 12.353014 21.414815
v -9.000000 13.000062 21.500000
v -9.000000 13.647110 21.414815
v -9.000000 14.250062 21.165064
v -9.000000 14.767829 20.767767
v -9.000000 15.165125 20.250000
v -9.000000 15.414877 19.647048
v -9.000000 15.500062 19.000000
v -9.000000 15.414877 18.352952
v -9.000000 15.165125 17.750000
v -9.000000 14.767829 17.232233
v -9.000000 14.250062 16.834936
v -9.000000 13.647110 16.585185
v -9.000000 13.000062 16.500000
v -9.000000 12.353014 16.585185
v -9.000000 11.750062 16.834936
v -9.000000 11.232295 17.232233
v -9.000000 10.834998 17.750000
v -9.000000 10.585247 18.352952
v -7.497848 13.000062 19.000000
v -19.000000 10.500062 19.000000
v -19.000000 10.585247 19.647048
v -19.000000 10.834998 20.250000
v -19.000000 11.232295 20.767767
v -19.000000 11.750062 21.165064
v -19.000000 12.353014 21.414815
v -19.000000 13.000062 21.500000
v -19.000000 13.647110 21.414815
v -19.000000 14.250062 21.165064
v -19.000000 14.767829 20.767767
v -19.000000 15.165125 20.250000
v -19.000000 15.414877 19.647048
v -19.000000 15.500062 19.000000
v -19.000000 15.414877 18.352952
v -19.000000 15.165125 17.750000
v -19.000000 14.767829 17.232233
v -19.000000 14.250062 16.834936
v -19.000000 13.647110 16.585185
v -19.000000 13.000062 16.500000
v -19.000000 12.353014 16.585185
v -19.000000 11.750062 16.834936
v -19.000000 11.232295 17.232233
v -19.000000 10.834998 17.750000
v -19.000000 10.585247 18.352952
v 0.000000 13.000062 24.000000
v 0.000000 11.705967 23.829629
v 0.000000 10.500062 23.330127
v 0.000000 9.464528 22.535534
v 0.000000 8.669935 21.500000
v 0.000000 8.170433 20.294095
v 0.000000 8.000062 19.000000
v 0.000000 8.170433 17.705905
v 0.000000 8.669935 16.500000
v 0.000000 9.464528 15.464466
v 0.000000 10.500062 14.669873
v 0.000000 11.705967 14.170371
v 0.000000 13.000062 14.000000
v 0.000000 14.294157 14.170371
v 0.000000 15.500062 14.669873
v 0.000000 16.535596 15.464466
v 0.000000 17.330189 16.500000
v 0.000000 17.829691 17.705905
v 0.000000 18.000062 19.000000
v 0.000000 17.829691 20.294095
v 0.000000 17.330189 21.500000
v 0.000000 16.535596 22.535534
v 0.000000 15.500062 23.330127
v 0.000000 14.294157 23.829629
v 0.000000 13.000062 20.000000
v 0.000000 13.258881 19.965926
v 0.000000 13.500062 19.866025
v 0.000000 13.707169 19.707107
v 0.000000 13.866087 19.500000
v 0.000000 13.965988 19.258819
v 0.000000 14.000062 19.000000
v 0.000000 13.965988 18.741181
v 0.000000 13.866087 18.500000
v 0.000000 13.707169 18.292893
v 0.000000 13.500062 18.133975
v 0.000000 13.258881 18.034074
v 0.000000 13.000062 18.000000
v 0.000000 12.741243 18.034074
v 0.000000 12.500062 18.133975
v 0.000000 12.292955 18.292893
v 0.000000 12.134037 18.500000
v 0.000000 12.034136 18.741181
v 0.000000 12.000062 19.000000
v 0.000000 12.034136 19.258819
v 0.000000 12.134037 19.500000
v 0.000000 12.292955 19.707107
v 0.000000 12.500062 19.866025
v 0.000000 12.741243 19.965926
v -19.000000 13.000062 24.000000
v -19.000000 11.705967 23.829629
v -19.000000 10.500062 23.330127
v -19.000000 9.464528 22.535534
v -19.000000 8.669935 21.500000
v -19.000000 8.170433 20.294095
v -19.000000 8.000062 19.000000
v -19.000000 8.170433 17.705905
v -19.000000 8.669935 16.500000
v -19.000000 9.464528 15.464466
v -19.000000 10.500062 14.669873
v -19.000000 11.705967 14.170371
v -19.000000 13.000062 14.000000
v -19.000000 14.294157 14.170371
v -19.000000 15.500062 14.669873
v -19.000000 16.535596 15.464466
v -19.000000 17.330189 16.500000
v -19.000000 17.829691 17.705905
v -19.000000 18.000062 19.000000
v -19.000000 17.829691 20.294095
v -19.000000 17.330189 21.500000
v -19.000000 16.535596 22.535534
v -19.000000 15.500062 23.330127
v -19.000000 14.294157 23.829629
v 150.000000 13.000062 20.000000
v 150.000000 13.258881 19.965926
v 150.000000 13.500062 19.866025
v 150.000000 13.707169 19.707107
v 150.000000 13.866087 19.500000
v 150.000000 13.965988 19.258819
v 150.000000 14.000062 19.000000
v 150.000000 13.965988 18.741181
v 150.000000 13.866087 18.500000
v 150.000000 13.707169 18.292893
v 150.000000 13.500062 18.133975
v 150.000000 13.258881 18.034074
v 150.000000 13.000062 18.000000
v 150.000000 12.741243 18.034074
v 150.000000 12.500062 18.133975
v 150.000000 12.292955 18.292893
v 150.000000 12.134037 18.500000
v 150.000000 12.034136 18.741181
v 150.000000 12.000062 19.000000
v 150.000000 12.034136 19.258819
v 150.000000 12.134037 19.500000
v 150.000000 12.292955 19.707107
v 150.000000 12.500062 19.866025
v 150.000000 12.741243 19.965926
vt -0.199140 0.029164 0.000000
vt -0.200000 0.000000 0.000000
vt 0.050000 -0.000000 0.000000
vt -0.199140 -0.029164 0.000000
vt 0.051785 -0.029710 0.000000
vt -0.196674 -0.059089 0.000000
vt 0.056891 -0.059869 0.000000
vt -0.192922 -0.088919 0.000000
vt 0.064682 -0.089613 0.000000
vt -0.188618 -0.117826 0.000000
vt 0.073734 -0.118168 0.000000
vt -0.184274 -0.146729 0.000000
vt 0.083141 -0.146642 0.000000
vt -0.180430 -0.176548 0.000000
vt 0.091778 -0.176137 0.000000
vt -0.177870 -0.206461 0.000000
vt 0.097798 -0.206032 0.000000
vt 0.100000 -0.235619 0.000000
vt -0.176970 -0.235619 0.000000
vt -0.177870 -0.264778 0.000000
vt 0.097798 -0.265207 0.000000
vt -0.180430 -0.294691 0.000000
vt 0.091778 -0.295102 0.000000
vt -0.184274 -0.324510 0.000000
vt 0.083141 -0.324597 0.000000
vt 0.073734 -0.353071 0.000000
vt -0.188618 -0.353412 0.000000
vt 0.064682 -0.381626 0.000000
vt -0.192922 -0.382320 0.000000
vt 0.056891 -0.411370 0.000000
vt -0.196674 -0.412150 0.000000
vt 0.051785 -0.441528 0.000000
vt -0.199140 -0.442075 0.000000
vt 0.050000 -0.471239 0.000000
vt -0.200000 -0.471239 0.000000
vt 0.050000 0.471239 0.000000
vt -0.200000 0.471239 0.000000
vt -0.199140 0.442075 0.000000
vt 0.051785 0.441528 0.000000
vt -0.196674 0.412150 0.000000
vt 0.056891 0.411370 0.000000
vt -0.192922 0.382320 0.000000
vt 0.064682 0.381626 0.000000
vt -0.188618 0.353412 0.000000
vt 0.073734 0.353071 0.000000
vt -0.184274 0.324510 0.000000
vt 0.083141 0.324597 0.000000
vt -0.180430 0.294691 0.000000
vt 0.091778 0.295102 0.000000
vt -0.177870 0.264778 0.000000
vt 0.097798 0.265207 0.000000
vt 0.100000 0.235619 0.000000
vt -0.176970 0.235619 0.000000
vt -0.177870 0.206461 0.000000
vt 0.097798 0.206032 0.000000
vt -0.180430 0.176548 0.000000
vt 0.091778 0.176137 0.000000
vt -0.184274 0.146729 0.000000
vt 0.083141 0.146642 0.000000
vt 0.073734 0.118168 0.000000
vt -0.188618 0.117826 0.000000
vt 0.064682 0.089613 0.000000
vt -0.192922 0.088919 0.000000
vt 0.056891 0.059869 0.000000
vt -0.196674 0.059089 0.000000
vt 0.051785 0.029710 0.000000
vt -0.145829 -0.032725 0.000000
vt 0.145829 -0.032725 0.000000
vt -0.145829 -0.000000 0.000000
vt -0.145829 -0.098175 0.000000
vt 0.145829 -0.098175 0.000000
vt -0.145829 -0.065450 0.000000
vt -0.145829 -0.163625 0.000000
vt 0.145829 -0.163625 0.000000
vt -0.145829 -0.130900 0.000000
vt -0.145829 -0.229074 0.000000
vt 0.145829 -0.229074 0.000000
vt -0.145829 -0.196350 0.000000
vt -0.145829 -0.294524 0.000000
vt 0.145829 -0.294524 0.000000
vt -0.145829 -0.261799 0.000000
vt -0.145829 -0.359974 0.000000
vt 0.145829 -0.359974 0.000000
vt -0.145829 -0.327249 0.000000
vt -0.145829 0.359974 0.000000
vt 0.145829 0.359974 0.000000
vt -0.145829 0.392699 0.000000
vt -0.145829 0.294524 0.000000
vt 0.145829 0.294524 0.000000
vt -0.145829 0.327249 0.000000
vt -0.145829 0.229074 0.000000
vt 0.145829 0.229074 0.000000
vt -0.145829 0.261799 0.000000
vt -0.145829 0.163625 0.000000
vt 0.145829 0.163625 0.000000
vt -0.145829 0.196350 0.000000
vt -0.145829 0.098175 0.000000
vt 0.145829 0.098175 0.000000
vt -0.145829 0.130900 0.000000
vt -0.145829 0.032725 0.000000
vt 0.145829 0.032725 0.000000
vt -0.145829 0.065450 0.000000
vt -0.145829 -0.392699 0.000000
vt 0.145829 -0.392699 0.000000
vt 0.145829 -0.130900 0.000000
vt 0.145829 0.130900 0.000000
vt 0.145829 -0.327249 0.000000
vt 0.145829 -0.261799 0.000000
vt 0.145829 -0.196350 0.000000
vt 0.145829 -0.065450 0.000000
vt 0.145829 0.000000 0.000000
vt 0.145829 0.065450 0.000000
vt 0.145829 0.196350 0.000000
vt 0.145829 0.261799 0.000000
vt 0.145829 0.327249 0.000000
vt -0.252131 -0.549897 0.000000
vt -0.500000 -0.589049 0.000000
vt -0.222743 -0.553574 0.000000
vt 0.500000 -0.589049 0.000000
vt -0.193354 -0.549897 0.000000
vt 0.500000 -0.523599 0.000000
vt -0.164807 -0.539321 0.000000
vt -0.138911 -0.522858 0.000000
vt -0.116931 -0.502516 0.000000
vt -0.098754 -0.478751 0.000000
vt 0.500000 -0.458149 0.000000
vt -0.084533 -0.451533 0.000000
vt -0.075717 -0.422281 0.000000
vt 0.500000 -0.392699 0.000000
vt -0.072743 -0.392699 0.000000
vt -0.075717 -0.363117 0.000000
vt 0.500000 -0.327249 0.000000
vt -0.084533 -0.333865 0.000000
vt -0.098754 -0.306647 0.000000
vt -0.116931 -0.282882 0.000000
vt 0.500000 -0.261799 0.000000
vt -0.138911 -0.262541 0.000000
vt -0.164807 -0.246077 0.000000
vt -0.193354 -0.235501 0.000000
vt -0.222743 -0.231824 0.000000
vt 0.500000 -0.196350 0.000000
vt -0.500000 -0.196350 0.000000
vt -0.500000 -0.130900 0.000000
vt 0.500000 -0.130900 0.000000
vt -0.500000 -0.065450 0.000000
vt 0.500000 -0.065450 0.000000
vt -0.500000 -0.000000 0.000000
vt 0.500000 0.000000 0.000000
vt -0.500000 0.065450 0.000000
vt 0.500000 0.065450 0.000000
vt -0.500000 0.130900 0.000000
vt 0.500000 0.130900 0.000000
vt -0.500000 0.196350 0.000000
vt 0.500000 0.196350 0.000000
vt -0.500000 0.261799 0.000000
vt 0.500000 0.261799 0.000000
vt -0.500000 0.327249 0.000000
vt 0.500000 0.327249 0.000000
vt -0.500000 0.392699 0.000000
vt 0.500000 0.392699 0.000000
vt -0.500000 0.458149 0.000000
vt 0.500000 0.458149 0.000000
vt -0.500000 0.523599 0.000000
vt 0.500000 0.523599 0.000000
vt -0.500000 0.589049 0.000000
vt 0.500000 0.589049 0.000000
vt -0.500000 0.654498 0.000000
vt 0.500000 0.654498 0.000000
vt -0.500000 0.719948 0.000000
vt 0.500000 0.719948 0.000000
vt -0.500000 0.785398 0.000000
vt 0.500000 0.785398 0.000000
vt -0.500000 -0.785398 0.000000
vt 0.500000 -0.785398 0.000000
vt -0.500000 -0.719948 0.000000
vt 0.500000 -0.719948 0.000000
vt -0.500000 -0.654498 0.000000
vt 0.500000 -0.654498 0.000000
vt -0.500000 -0.523599 0.000000
vt -0.280678 -0.539321 0.000000
vt -0.306575 -0.522858 0.000000
vt -0.328555 -0.502516 0.000000
vt -0.346732 -0.478751 0.000000
vt -0.500000 -0.458149 0.000000
vt -0.360953 -0.451533 0.000000
vt -0.369769 -0.422281 0.000000
vt -0.500000 -0.392699 0.000000
vt -0.372743 -0.392699 0.000000
vt -0.369769 -0.363117 0.000000
vt -0.500000 -0.327249 0.000000
vt -0.360953 -0.333865 0.000000
vt -0.346732 -0.306647 0.000000
vt -0.328555 -0.282882 0.000000
vt -0.500000 -0.261799 0.000000
vt -0.306575 -0.262541 0.000000
vt -0.280678 -0.246077 0.000000
vt -0.252131 -0.235501 0.000000
vt -0.482963 -0.129410 0.000000
vt -0.096593 -0.025882 0.000000
vt -0.500000 0.000000 0.000000
vt -0.100000 0.000000 0.000000
vt -0.096593 0.025882 0.000000
vt -0.086603 -0.050000 0.000000
vt -0.433013 -0.250000 0.000000
vt -0.070711 -0.070711 0.000000
vt -0.353553 -0.353553 0.000000
vt -0.050000 -0.086603 0.000000
vt -0.250000 -0.433013 0.000000
vt -0.025882 -0.096593 0.000000
vt -0.129410 -0.482963 0.000000
vt 0.000000 -0.100000 0.000000
vt 0.000000 -0.500000 0.000000
vt 0.129410 -0.482963 0.000000
vt 0.025882 -0.096593 0.000000
vt 0.250000 -0.433013 0.000000
vt 0.050000 -0.086603 0.000000
vt 0.353553 -0.353553 0.000000
vt 0.070711 -0.070711 0.000000
vt 0.433013 -0.250000 0.000000
vt 0.086603 -0.050000 0.000000
vt 0.482963 -0.129410 0.000000
vt 0.096593 -0.025882 0.000000
vt 0.100000 0.000000 0.000000
vt 0.500000 0.000000 0.000000
vt 0.096593 0.025882 0.000000
vt 0.482963 0.129410 0.000000
vt 0.086603 0.050000 0.000000
vt 0.433013 0.250000 0.000000
vt 0.070711 0.070711 0.000000
vt 0.353553 0.353553 0.000000
vt 0.050000 0.086603 0.000000
vt 0.250000 0.433013 0.000000
vt 0.025882 0.096593 0.000000
vt 0.129410 0.482963 0.000000
vt 0.000000 0.100000 0.000000
vt 0.000000 0.500000 0.000000
vt -0.129410 0.482963 0.000000
vt -0.025882 0.096593 0.000000
vt -0.250000 0.433013 0.000000
vt -0.050000 0.086603 0.000000
vt -0.353553 0.353553 0.000000
vt -0.070711 0.070711 0.000000
vt -0.433013 0.250000 0.000000
vt -0.086603 0.050000 0.000000
vt -0.482963 0.129410 0.000000
vt -1.769877 1.541807 0.000000
vt -1.772743 1.570796 0.000000
vt -1.900000 1.570796 0.000000
vt -1.900000 -1.570796 0.000000
vt -1.772743 -1.570796 0.000000
vt -1.769877 -1.541807 0.000000
vt -1.761254 -1.513096 0.000000
vt -1.900000 -1.439897 0.000000
vt -1.747118 -1.486617 0.000000
vt -1.728797 -1.463906 0.000000
vt -1.706499 -1.445083 0.000000
vt -1.680299 -1.430442 0.000000
vt -1.651710 -1.421453 0.000000
vt -1.622743 -1.418450 0.000000
vt -1.900000 -1.308997 0.000000
vt -0.000000 -1.308997 0.000000
vt -1.900000 -1.178097 0.000000
vt -0.000000 -1.178097 0.000000
vt -1.900000 -1.047198 0.000000
vt -0.000000 -1.047198 0.000000
vt -1.900000 -0.916298 0.000000
vt -0.000000 -0.916298 0.000000
vt -1.900000 -0.785398 0.000000
vt -0.000000 -0.785398 0.000000
vt -1.900000 -0.654498 0.000000
vt -0.000000 -0.654498 0.000000
vt -1.900000 -0.523599 0.000000
vt -0.000000 -0.523599 0.000000
vt -1.900000 -0.392699 0.000000
vt -0.000000 -0.392699 0.000000
vt -1.900000 -0.261799 0.000000
vt -0.000000 -0.261799 0.000000
vt -1.900000 -0.130900 0.000000
vt -0.000000 -0.130900 0.000000
vt -1.900000 0.000000 0.000000
vt -0.000000 0.000000 0.000000
vt -1.900000 0.130900 0.000000
vt 0.000000 0.130900 0.000000
vt -1.900000 0.261799 0.000000
vt 0.000000 0.261799 0.000000
vt -1.900000 0.392699 0.000000
vt 0.000000 0.392699 0.000000
vt -1.900000 0.523599 0.000000
vt -0.000000 0.523599 0.000000
vt -1.900000 0.654498 0.000000
vt 0.000000 0.654498 0.000000
vt -1.900000 0.785398 0.000000
vt -0.000000 0.785398 0.000000
vt -1.900000 0.916298 0.000000
vt -0.000000 0.916298 0.000000
vt -1.900000 1.047198 0.000000
vt -0.000000 1.047198 0.000000
vt -1.900000 1.178097 0.000000
vt -0.000000 1.178097 0.000000
vt -1.900000 1.308997 0.000000
vt -0.000000 1.308997 0.000000
vt -1.622743 1.418450 0.000000
vt -0.000000 1.439897 0.000000
vt -1.593776 1.421453 0.000000
vt -1.565187 1.430442 0.000000
vt -1.538987 1.445083 0.000000
vt -1.516689 1.463906 0.000000
vt -1.498368 1.486617 0.000000
vt -1.484231 1.513096 0.000000
vt -0.000000 1.570796 0.000000
vt -1.475609 1.541807 0.000000
vt -1.472743 1.570796 0.000000
vt -1.472743 -1.570796 0.000000
vt -0.000000 -1.570796 0.000000
vt -1.475609 -1.541807 0.000000
vt -1.484231 -1.513096 0.000000
vt -0.000000 -1.439897 0.000000
vt -1.498368 -1.486617 0.000000
vt -1.516689 -1.463906 0.000000
vt -1.538987 -1.445083 0.000000
vt -1.565187 -1.430442 0.000000
vt -1.593776 -1.421453 0.000000
vt -1.651710 1.421453 0.000000
vt -1.900000 1.439897 0.000000
vt -1.680299 1.430442 0.000000
vt -1.706499 1.445083 0.000000
vt -1.728797 1.463906 0.000000
vt -1.747118 1.486617 0.000000
vt -1.761254 1.513096 0.000000
vt -0.064705 -0.241481 0.000000
vt -0.129410 -0.482963 0.000000
vt -0.000000 -0.250000 0.000000
vt -0.000000 -0.500000 0.000000
vt 0.129410 -0.482963 0.000000
vt -0.250000 -0.433013 0.000000
vt -0.125000 -0.216506 0.000000
vt -0.353553 -0.353553 0.000000
vt -0.176777 -0.176777 0.000000
vt -0.433013 -0.250000 0.000000
vt -0.216506 -0.125000 0.000000
vt -0.482963 -0.129410 0.000000
vt -0.241481 -0.064705 0.000000
vt -0.500000 0.000000 0.000000
vt -0.250000 0.000000 0.000000
vt -0.241481 0.064705 0.000000
vt -0.482963 0.129410 0.000000
vt -0.216506 0.125000 0.000000
vt -0.433013 0.250000 0.000000
vt -0.176777 0.176777 0.000000
vt -0.353553 0.353553 0.000000
vt -0.125000 0.216506 0.000000
vt -0.250000 0.433013 0.000000
vt -0.064705 0.241481 0.000000
vt -0.129410 0.482963 0.000000
vt -0.000000 0.250000 0.000000
vt -0.000000 0.500000 0.000000
vt 0.129410 0.482963 0.000000
vt 0.064705 0.241481 0.000000
vt 0.250000 0.433013 0.000000
vt 0.125000 0.216506 0.000000
vt 0.353553 0.353553 0.000000
vt 0.176777 0.176777 0.000000
vt 0.433013 0.250000 0.000000
vt 0.216506 0.125000 0.000000
vt 0.482963 0.129410 0.000000
vt 0.241481 0.064705 0.000000
vt 0.500000 0.000000 0.000000
vt 0.250000 0.000000 0.000000
vt 0.482963 -0.129410 0.000000
vt 0.241481 -0.064705 0.000000
vt 0.216506 -0.125000 0.000000
vt 0.433013 -0.250000 0.000000
vt 0.176777 -0.176777 0.000000
vt 0.353553 -0.353553 0.000000
vt 0.125000 -0.216506 0.000000
vt 0.250000 -0.433013 0.000000
vt 0.064705 -0.241481 0.000000
vt -15.000000 0.287979 0.000000
vt -0.000000 0.287979 0.000000
vt -15.000000 0.314159 0.000000
vt -0.000000 0.314159 0.000000
vt -15.000000 -0.314159 0.000000
vt -0.000000 -0.314159 0.000000
vt -15.000000 -0.287979 0.000000
vt -0.000000 -0.287979 0.000000
vt -15.000000 -0.261799 0.000000
vt -0.000000 -0.261799 0.000000
vt -15.000000 -0.235619 0.000000
vt -0.000000 -0.235619 0.000000
vt -15.000000 -0.209440 0.000000
vt -0.000000 -0.209440 0.000000
vt -15.000000 -0.183260 0.000000
vt -0.000000 -0.183260 0.000000
vt -15.000000 -0.157080 0.000000
vt -0.000000 -0.157080 0.000000
vt -15.000000 -0.130900 0.000000
vt -0.000000 -0.130900 0.000000
vt -15.000000 -0.104720 0.000000
vt -0.000000 -0.104720 0.000000
vt -15.000000 -0.078540 0.000000
vt -0.000000 -0.078540 0.000000
vt -15.000000 -0.052360 0.000000
vt -0.000000 -0.052360 0.000000
vt -15.000000 -0.026180 0.000000
vt -0.000000 -0.026180 0.000000
vt -15.000000 -0.000000 0.000000
vt -0.000000 -0.000000 0.000000
vt -15.000000 0.026180 0.000000
vt 0.000000 0.026180 0.000000
vt -15.000000 0.052360 0.000000
vt 0.000000 0.052360 0.000000
vt -15.000000 0.078540 0.000000
vt -0.000000 0.078540 0.000000
vt -15.000000 0.104720 0.000000
vt 0.000000 0.104720 0.000000
vt -15.000000 0.130900 0.000000
vt 0.000000 0.130900 0.000000
vt -15.000000 0.157080 0.000000
vt -0.000000 0.157080 0.000000
vt -15.000000 0.183260 0.000000
vt -0.000000 0.183260 0.000000
vt -15.000000 0.209440 0.000000
vt -0.000000 0.209440 0.000000
vt -15.000000 0.235619 0.000000
vt -0.000000 0.235619 0.000000
vt -15.000000 0.261799 0.000000
vt -0.000000 0.261799 0.000000
vt -0.096593 -0.025882 0.000000
vt 0.096593 -0.025882 0.000000
vt -0.100000 -0.000000 0.000000
vt 0.100000 0.000000 0.000000
vt -0.096593 0.025882 0.000000
vt 0.096593 0.025882 0.000000
vt -0.086603 0.050000 0.000000
vt 0.086603 0.050000 0.000000
vt -0.070711 0.070711 0.000000
vt 0.070711 0.070711 0.000000
vt -0.050000 0.086603 0.000000
vt 0.050000 0.086603 0.000000
vt -0.025882 0.096593 0.000000
vt 0.025882 0.096593 0.000000
vt -0.000000 0.100000 0.000000
vt 0.086603 -0.050000 0.000000
vt -0.086603 -0.050000 0.000000
vt 0.070711 -0.070711 0.000000
vt -0.070711 -0.070711 0.000000
vt 0.050000 -0.086603 0.000000
vt -0.050000 -0.086603 0.000000
vt 0.025882 -0.096593 0.000000
vt -0.025882 -0.096593 0.000000
vt 0.000000 -0.100000 0.000000
vn -0.098116 0.019320 -0.000000
vn -0.100000 0.000000 -0.000000
vn -0.100000 -0.000000 0.000000
vn -0.098116 -0.019320 0.000000
vn -0.098045 -0.019678 0.000000
vn -0.092341 -0.038382 0.000000
vn -0.092140 -0.038861 0.000000
vn -0.082938 -0.055868 0.000000
vn -0.082679 -0.056251 0.000000
vn -0.070703 -0.070719 0.000000
vn -0.070542 -0.070879 0.000000
vn -0.055852 -0.082949 0.000000
vn -0.055900 -0.082917 0.000000
vn -0.038371 -0.092345 0.000000
vn -0.038624 -0.092240 0.000000
vn -0.019317 -0.098117 0.000000
vn -0.019597 -0.098061 0.000000
vn -0.000000 -0.100000 0.000000
vn -0.000000 -0.100000 0.000000
vn 0.019317 -0.098117 0.000000
vn 0.019597 -0.098061 0.000000
vn 0.038371 -0.092345 0.000000
vn 0.038624 -0.092240 0.000000
vn 0.055852 -0.082949 0.000000
vn 0.055900 -0.082917 0.000000
vn 0.070542 -0.070879 0.000000
vn 0.070703 -0.070719 0.000000
vn 0.082679 -0.056251 0.000000
vn 0.082938 -0.055868 0.000000
vn 0.092140 -0.038861 0.000000
vn 0.092341 -0.038382 0.000000
vn 0.098045 -0.019678 0.000000
vn 0.098116 -0.019320 0.000000
vn 0.100000 -0.000000 0.000000
vn 0.100000 -0.000000 0.000000
vn 0.098116 0.019320 -0.000000
vn 0.098045 0.019678 -0.000000
vn 0.092341 0.038382 -0.000000
vn 0.092140 0.038861 -0.000000
vn 0.082938 0.055868 -0.000000
vn 0.082679 0.056251 -0.000000
vn 0.070703 0.070719 -0.000000
vn 0.070542 0.070879 -0.000000
vn 0.055852 0.082949 -0.000000
vn 0.055900 0.082917 -0.000000
vn 0.038371 0.092345 -0.000000
vn 0.038624 0.092240 -0.000000
vn 0.019317 0.098117 -0.000000
vn 0.019597 0.098061 -0.000000
vn -0.000000 0.100000 -0.000000
vn -0.000000 0.100000 -0.000000
vn -0.019317 0.098117 -0.000000
vn -0.019597 0.098061 -0.000000
vn -0.038371 0.092345 -0.000000
vn -0.038624 0.092240 -0.000000
vn -0.055852 0.082949 -0.000000
vn -0.055900 0.082917 -0.000000
vn -0.070542 0.070879 -0.000000
vn -0.070703 0.070719 -0.000000
vn -0.082679 0.056251 -0.000000
vn -0.082938 0.055868 -0.000000
vn -0.092140 0.038861 -0.000000
vn -0.092341 0.038382 -0.000000
vn -0.098045 0.019678 -0.000000
vn -0.085717 0.049749 -0.013330
vn -0.085717 0.049749 -0.013330
vn -0.085717 0.051504 0.000000
vn -0.085717 0.036419 -0.036419
vn -0.085717 0.036419 -0.036419
vn -0.085717 0.044604 -0.025752
vn -0.085717 0.013330 -0.049749
vn -0.085717 0.013330 -0.049749
vn -0.085717 0.025752 -0.044604
vn -0.085717 -0.013330 -0.049749
vn -0.085717 -0.013330 -0.049749
vn -0.085717 0.000000 -0.051504
vn -0.085717 -0.036419 -0.036419
vn -0.085717 -0.036419 -0.036419
vn -0.085717 -0.025752 -0.044604
vn -0.085717 -0.049749 -0.013330
vn -0.085717 -0.049749 -0.013330
vn -0.085717 -0.044604 -0.025752
vn -0.085717 -0.049749 0.013330
vn -0.085717 -0.049749 0.013330
vn -0.085717 -0.051504 0.000000
vn -0.085717 -0.036419 0.036419
vn -0.085717 -0.036419 0.036419
vn -0.085717 -0.044604 0.025752
vn -0.085717 -0.013330 0.049749
vn -0.085717 -0.013330 0.049749
vn -0.085717 -0.025752 0.044604
vn -0.085717 0.013330 0.049749
vn -0.085717 0.013330 0.049749
vn -0.085717 0.000000 0.051504
vn -0.085717 0.036419 0.036419
vn -0.085717 0.036419 0.036419
vn -0.085717 0.025752 0.044604
vn -0.085717 0.049749 0.013330
vn -0.085717 0.049749 0.013330
vn -0.085717 0.044604 0.025752
vn -0.085717 -0.051504 -0.000000
vn -0.085717 0.025752 -0.044604
vn -0.085717 0.025752 0.044604
vn -0.085717 -0.044604 -0.025752
vn -0.085717 -0.025752 -0.044604
vn -0.085717 0.000000 -0.051504
vn -0.085717 0.044604 -0.025752
vn -0.085717 0.051504 -0.000000
vn -0.085717 0.044604 0.025752
vn -0.085717 0.000000 0.051504
vn -0.085717 -0.025752 0.044604
vn -0.085717 -0.044604 0.025752
vn 0.000000 -0.058817 -0.080874
vn 0.000000 -0.070711 -0.070711
vn 0.000000 -0.060000 -0.080000
vn 0.000000 -0.070711 -0.070711
vn 0.000000 -0.058817 -0.080874
vn 0.000000 -0.050000 -0.086603
vn 0.000000 -0.055344 -0.083289
vn 0.000000 -0.049743 -0.086750
vn 0.000000 -0.042528 -0.090506
vn 0.000000 -0.033745 -0.094134
vn 0.000000 -0.025882 -0.096593
vn 0.000000 -0.023317 -0.097244
vn 0.000000 -0.011805 -0.099301
vn 0.000000 0.000000 -0.100000
vn 0.000000 0.000000 -0.100000
vn 0.000000 0.011805 -0.099301
vn 0.000000 0.025882 -0.096593
vn 0.000000 0.023317 -0.097244
vn 0.000000 0.033745 -0.094134
vn 0.000000 0.042528 -0.090506
vn 0.000000 0.050000 -0.086603
vn 0.000000 0.049743 -0.086750
vn 0.000000 0.055344 -0.083289
vn 0.000000 0.058817 -0.080874
vn 0.000000 0.060000 -0.080000
vn 0.000000 0.070711 -0.070711
vn 0.000000 0.070711 -0.070711
vn 0.000000 0.086603 -0.050000
vn 0.000000 0.086603 -0.050000
vn 0.000000 0.096593 -0.025882
vn 0.000000 0.096593 -0.025882
vn 0.000000 0.100000 0.000000
vn 0.000000 0.100000 0.000000
vn 0.000000 0.096593 0.025882
vn 0.000000 0.096593 0.025882
vn 0.000000 0.086603 0.050000
vn 0.000000 0.086603 0.050000
vn 0.000000 0.070711 0.070711
vn 0.000000 0.070711 0.070711
vn 0.000000 0.050000 0.086603
vn 0.000000 0.050000 0.086603
vn 0.000000 0.025882 0.096593
vn 0.000000 0.025882 0.096593
vn 0.000000 0.000000 0.100000
vn 0.000000 0.000000 0.100000
vn 0.000000 -0.025882 0.096593
vn 0.000000 -0.025882 0.096593
vn 0.000000 -0.050000 0.086603
vn 0.000000 -0.050000 0.086603
vn 0.000000 -0.070711 0.070711
vn 0.000000 -0.070711 0.070711
vn 0.000000 -0.086603 0.050000
vn 0.000000 -0.086603 0.050000
vn 0.000000 -0.096593 0.025882
vn 0.000000 -0.096593 0.025882
vn 0.000000 -0.100000 0.000000
vn 0.000000 -0.100000 0.000000
vn 0.000000 -0.096593 -0.025882
vn 0.000000 -0.096593 -0.025882
vn 0.000000 -0.086603 -0.050000
vn 0.000000 -0.086603 -0.050000
vn 0.000000 -0.050000 -0.086603
vn 0.000000 -0.055344 -0.083289
vn 0.000000 -0.049743 -0.086750
vn 0.000000 -0.042528 -0.090506
vn 0.000000 -0.033745 -0.094134
vn 0.000000 -0.025882 -0.096593
vn 0.000000 -0.023317 -0.097244
vn 0.000000 -0.011805 -0.099301
vn 0.000000 0.000000 -0.100000
vn 0.000000 0.000000 -0.100000
vn 0.000000 0.011805 -0.099301
vn 0.000000 0.025882 -0.096593
vn 0.000000 0.023317 -0.097244
vn 0.000000 0.033745 -0.094134
vn 0.000000 0.042528 -0.090506
vn 0.000000 0.050000 -0.086603
vn 0.000000 0.049743 -0.086750
vn 0.000000 0.055344 -0.083289
vn 0.000000 0.058817 -0.080874
vn 0.100000 0.000000 0.000000
vn 0.100000 0.000000 0.000000
vn 0.100000 0.000000 0.000000
vn 0.100000 0.000000 0.000000
vn 0.100000 0.000000 0.000000
vn 0.100000 0.000000 0.000000
vn 0.100000 0.000000 0.000000
vn 0.100000 0.000000 0.000000
vn 0.100000 0.000000 0.000000
vn 0.100000 0.000000 0.000000
vn 0.100000 0.000000 0.000000
vn 0.100000 0.000000 0.000000
vn 0.100000 0.000000 0.000000
vn 0.100000 0.000000 0.000000
vn 0.100000 0.000000 0.000000
vn 0.100000 0.000000 0.000000
vn 0.100000 0.000000 0.000000
vn 0.100000 0.000000 0.000000
vn 0.100000 0.000000 0.000000
vn 0.100000 0.000000 0.000000
vn 0.100000 0.000000 0.000000
vn 0.100000 0.000000 0.000000
vn 0.100000 0.000000 0.000000
vn 0.100000 0.000000 0.000000
vn 0.100000 0.000000 0.000000
vn 0.100000 0.000000 0.000000
vn 0.100000 0.000000 0.000000
vn 0.100000 0.000000 0.000000
vn 0.100000 0.000000 0.000000
vn 0.100000 0.000000 0.000000
vn 0.100000 0.000000 0.000000
vn 0.100000 0.000000 0.000000
vn 0.100000 0.000000 0.000000
vn 0.100000 0.000000 0.000000
vn 0.100000 0.000000 0.000000
vn 0.100000 0.000000 0.000000
vn 0.100000 0.000000 0.000000
vn 0.100000 0.000000 0.000000
vn 0.100000 0.000000 0.000000
vn 0.100000 0.000000 0.000000
vn 0.100000 0.000000 0.000000
vn 0.100000 0.000000 0.000000
vn 0.100000 0.000000 0.000000
vn 0.100000 0.000000 0.000000
vn 0.100000 0.000000 0.000000
vn 0.100000 0.000000 0.000000
vn 0.100000 0.000000 0.000000
vn 0.100000 0.000000 0.000000
vn 0.000000 -0.005795 0.099832
vn 0.000000 -0.000000 0.100000
vn 0.000000 -0.000000 0.100000
vn 0.000000 0.005795 0.099832
vn 0.000000 0.011514 0.099335
vn 0.000000 0.025882 0.096593
vn 0.000000 0.016756 0.098586
vn 0.000000 0.021216 0.097724
vn 0.000000 0.024879 0.096856
vn 0.000000 0.027704 0.096086
vn 0.000000 0.029426 0.095572
vn 0.000000 0.030000 0.095394
vn 0.000000 0.050000 0.086603
vn 0.000000 0.050000 0.086603
vn 0.000000 0.070711 0.070711
vn 0.000000 0.070711 0.070711
vn 0.000000 0.086603 0.050000
vn 0.000000 0.086603 0.050000
vn 0.000000 0.096593 0.025882
vn 0.000000 0.096593 0.025882
vn -0.000000 0.100000 -0.000000
vn -0.000000 0.100000 -0.000000
vn -0.000000 0.096593 -0.025882
vn -0.000000 0.096593 -0.025882
vn -0.000000 0.086603 -0.050000
vn -0.000000 0.086603 -0.050000
vn -0.000000 0.070711 -0.070711
vn -0.000000 0.070711 -0.070711
vn -0.000000 0.050000 -0.086603
vn -0.000000 0.050000 -0.086603
vn -0.000000 0.025882 -0.096593
vn -0.000000 0.025882 -0.096593
vn 0.000000 0.000000 -0.100000
vn 0.000000 0.000000 -0.100000
vn 0.000000 -0.025882 -0.096593
vn 0.000000 -0.025882 -0.096593
vn 0.000000 -0.050000 -0.086603
vn 0.000000 -0.050000 -0.086603
vn 0.000000 -0.070711 -0.070711
vn 0.000000 -0.070711 -0.070711
vn 0.000000 -0.086603 -0.050000
vn 0.000000 -0.086603 -0.050000
vn 0.000000 -0.096593 -0.025882
vn 0.000000 -0.096593 -0.025882
vn 0.000000 -0.100000 -0.000000
vn 0.000000 -0.100000 -0.000000
vn 0.000000 -0.096593 0.025882
vn 0.000000 -0.096593 0.025882
vn 0.000000 -0.086603 0.050000
vn 0.000000 -0.086603 0.050000
vn 0.000000 -0.070711 0.070711
vn 0.000000 -0.070711 0.070711
vn 0.000000 -0.050000 0.086603
vn 0.000000 -0.050000 0.086603
vn 0.000000 -0.030000 0.095394
vn 0.000000 -0.025882 0.096593
vn 0.000000 -0.029426 0.095572
vn 0.000000 -0.027704 0.096086
vn 0.000000 -0.024879 0.096856
vn 0.000000 -0.021216 0.097724
vn 0.000000 -0.016756 0.098586
vn 0.000000 -0.011514 0.099335
vn 0.000000 -0.000000 0.100000
vn 0.000000 -0.005795 0.099832
vn 0.000000 -0.000000 0.100000
vn 0.000000 0.005795 0.099832
vn 0.000000 0.011514 0.099335
vn 0.000000 0.025882 0.096593
vn 0.000000 0.016756 0.098586
vn 0.000000 0.021216 0.097724
vn 0.000000 0.024879 0.096856
vn 0.000000 0.027704 0.096086
vn 0.000000 0.029426 0.095572
vn 0.000000 -0.029426 0.095572
vn 0.000000 -0.025882 0.096593
vn 0.000000 -0.027704 0.096086
vn 0.000000 -0.024879 0.096856
vn 0.000000 -0.021216 0.097724
vn 0.000000 -0.016756 0.098586
vn 0.000000 -0.011514 0.099335
vn -0.100000 0.000000 0.000000
vn -0.100000 0.000000 0.000000
vn -0.100000 0.000000 0.000000
vn -0.100000 0.000000 0.000000
vn -0.100000 0.000000 0.000000
vn -0.100000 0.000000 0.000000
vn -0.100000 0.000000 0.000000
vn -0.100000 0.000000 0.000000
vn -0.100000 0.000000 0.000000
vn -0.100000 0.000000 0.000000
vn -0.100000 0.000000 0.000000
vn -0.100000 0.000000 0.000000
vn -0.100000 0.000000 0.000000
vn -0.100000 0.000000 0.000000
vn -0.100000 0.000000 0.000000
vn -0.100000 0.000000 0.000000
vn -0.100000 0.000000 0.000000
vn -0.100000 0.000000 0.000000
vn -0.100000 0.000000 0.000000
vn -0.100000 0.000000 0.000000
vn -0.100000 0.000000 0.000000
vn -0.100000 0.000000 0.000000
vn -0.100000 0.000000 0.000000
vn -0.100000 0.000000 0.000000
vn -0.100000 0.000000 0.000000
vn -0.100000 0.000000 0.000000
vn -0.100000 0.000000 0.000000
vn -0.100000 0.000000 0.000000
vn -0.100000 0.000000 0.000000
vn -0.100000 0.000000 0.000000
vn -0.100000 0.000000 0.000000
vn -0.100000 0.000000 0.000000
vn -0.100000 0.000000 0.000000
vn -0.100000 0.000000 0.000000
vn -0.100000 0.000000 0.000000
vn -0.100000 0.000000 0.000000
vn -0.100000 0.000000 0.000000
vn -0.100000 0.000000 0.000000
vn -0.100000 0.000000 0.000000
vn -0.100000 0.000000 0.000000
vn -0.100000 0.000000 0.000000
vn -0.100000 0.000000 0.000000
vn -0.100000 0.000000 0.000000
vn -0.100000 0.000000 0.000000
vn -0.100000 0.000000 0.000000
vn -0.100000 0.000000 0.000000
vn -0.100000 0.000000 0.000000
vn -0.100000 0.000000 0.000000
vn 0.000000 -0.025882 0.096593
vn 0.000000 -0.025882 0.096593
vn 0.000000 -0.000000 0.100000
vn 0.000000 -0.000000 0.100000
vn 0.000000 0.025882 0.096593
vn 0.000000 0.025882 0.096593
vn 0.000000 0.050000 0.086603
vn 0.000000 0.050000 0.086603
vn 0.000000 0.070711 0.070711
vn 0.000000 0.070711 0.070711
vn 0.000000 0.086603 0.050000
vn 0.000000 0.086603 0.050000
vn 0.000000 0.096593 0.025882
vn 0.000000 0.096593 0.025882
vn 0.000000 0.100000 0.000000
vn 0.000000 0.100000 0.000000
vn -0.000000 0.096593 -0.025882
vn -0.000000 0.096593 -0.025882
vn -0.000000 0.086603 -0.050000
vn -0.000000 0.086603 -0.050000
vn -0.000000 0.070711 -0.070711
vn -0.000000 0.070711 -0.070711
vn -0.000000 0.050000 -0.086603
vn -0.000000 0.050000 -0.086603
vn -0.000000 0.025882 -0.096593
vn -0.000000 0.025882 -0.096593
vn 0.000000 0.000000 -0.100000
vn 0.000000 0.000000 -0.100000
vn 0.000000 -0.025882 -0.096593
vn 0.000000 -0.025882 -0.096593
vn 0.000000 -0.050000 -0.086603
vn 0.000000 -0.050000 -0.086603
vn 0.000000 -0.070711 -0.070711
vn 0.000000 -0.070711 -0.070711
vn 0.000000 -0.086603 -0.050000
vn 0.000000 -0.086603 -0.050000
vn 0.000000 -0.096593 -0.025882
vn 0.000000 -0.096593 -0.025882
vn 0.000000 -0.100000 -0.000000
vn 0.000000 -0.100000 -0.000000
vn 0.000000 -0.096593 0.025882
vn 0.000000 -0.096593 0.025882
vn 0.000000 -0.086603 0.050000
vn 0.000000 -0.086603 0.050000
vn 0.000000 -0.070711 0.070711
vn 0.000000 -0.070711 0.070711
vn 0.000000 -0.050000 0.086603
vn 0.000000 -0.050000 0.086603
vn 0.100000 0.000000 0.000000
vn 0.100000 0.000000 0.000000
vn 0.100000 0.000000 0.000000
vn 0.100000 0.000000 0.000000
vn 0.100000 0.000000 0.000000
vn 0.100000 0.000000 0.000000
vn 0.100000 0.000000 0.000000
vn 0.100000 0.000000 0.000000
vn 0.100000 0.000000 0.000000
vn 0.100000 0.000000 0.000000
vn 0.100000 0.000000 0.000000
vn 0.100000 0.000000 0.000000
vn 0.100000 0.000000 0.000000
vn 0.100000 0.000000 0.000000
vn 0.100000 0.000000 0.000000
vn 0.100000 0.000000 0.000000
vn 0.100000 0.000000 0.000000
vn 0.100000 0.000000 0.000000
vn 0.100000 0.000000 0.000000
vn 0.100000 0.000000 0.000000
vn 0.100000 0.000000 0.000000
vn 0.100000 0.000000 0.000000
vn 0.100000 0.000000 0.000000
vn 0.100000 0.000000 0.000000
f 1356/2871/2707 1325/2872/2708 1365/2873/2709
f 1365/2873/2709 1325/2872/2708 1326/2874/2710
f 1365/2873/2709 1326/2874/2710 1364/2875/2711
f 1364/2875/2711 1326/2874/2710 1327/2876/2712
f 1364/2875/2711 1327/2876/2712 1363/2877/2713
f 1363/2877/2713 1327/2876/2712 1328/2878/2714
f 1363/2877/2713 1328/2878/2714 1362/2879/2715
f 1362/2879/2715 1328/2878/2714 1329/2880/2716
f 1362/2879/2715 1329/2880/2716 1361/2881/2717
f 1361/2881/2717 1329/2880/2716 1330/2882/2718
f 1361/2881/2717 1330/2882/2718 1360/2883/2719
f 1360/2883/2719 1330/2882/2718 1331/2884/2720
f 1360/2883/2719 1331/2884/2720 1359/2885/2721
f 1359/2885/2721 1331/2884/2720 1332/2886/2722
f 1359/2885/2721 1332/2886/2722 1358/2887/2723
f 1358/2887/2723 1332/2886/2722 1357/2888/2724
f 1357/2888/2724 1332/2886/2722 1333/2889/2725
f 1357/2888/2724 1333/2889/2725 1334/2890/2726
f 1357/2888/2724 1334/2890/2726 1388/2891/2727
f 1388/2891/2727 1334/2890/2726 1335/2892/2728
f 1388/2891/2727 1335/2892/2728 1387/2893/2729
f 1387/2893/2729 1335/2892/2728 1336/2894/2730
f 1387/2893/2729 1336/2894/2730 1386/2895/2731
f 1386/2895/2731 1336/2894/2730 1385/2896/2732
f 1385/2896/2732 1336/2894/2730 1337/2897/2733
f 1385/2896/2732 1337/2897/2733 1384/2898/2734
f 1384/2898/2734 1337/2897/2733 1338/2899/2735
f 1384/2898/2734 1338/2899/2735 1383/2900/2736
f 1383/2900/2736 1338/2899/2735 1339/2901/2737
f 1383/2900/2736 1339/2901/2737 1382/2902/2738
f 1382/2902/2738 1339/2901/2737 1340/2903/2739
f 1382/2902/2738 1340/2903/2739 1381/2904/2740
f 1381/2904/2740 1340/2903/2739 1341/2905/2741
f 1381/2906/2740 1341/2907/2741 1342/2908/2742
f 1381/2906/2740 1342/2908/2742 1380/2909/2743
f 1380/2909/2743 1342/2908/2742 1343/2910/2744
f 1380/2909/2743 1343/2910/2744 1379/2911/2745
f 1379/2911/2745 1343/2910/2744 1344/2912/2746
f 1379/2911/2745 1344/2912/2746 1378/2913/2747
f 1378/2913/2747 1344/2912/2746 1345/2914/2748
f 1378/2913/2747 1345/2914/2748 1377/2915/2749
f 1377/2915/2749 1345/2914/2748 1346/2916/2750
f 1377/2915/2749 1346/2916/2750 1376/2917/2751
f 1376/2917/2751 1346/2916/2750 1347/2918/2752
f 1376/2917/2751 1347/2918/2752 1375/2919/2753
f 1375/2919/2753 1347/2918/2752 1348/2920/2754
f 1375/2919/2753 1348/2920/2754 1374/2921/2755
f 1374/2921/2755 1348/2920/2754 1373/2922/2756
f 1373/2922/2756 1348/2920/2754 1349/2923/2757
f 1373/2922/2756 1349/2923/2757 1350/2924/2758
f 1373/2922/2756 1350/2924/2758 1372/2925/2759
f 1372/2925/2759 1350/2924/2758 1351/2926/2760
f 1372/2925/2759 1351/2926/2760 1371/2927/2761
f 1371/2927/2761 1351/2926/2760 1352/2928/2762
f 1371/2927/2761 1352/2928/2762 1370/2929/2763
f 1370/2929/2763 1352/2928/2762 1369/2930/2764
f 1369/2930/2764 1352/2928/2762 1353/2931/2765
f 1369/2930/2764 1353/2931/2765 1368/2932/2766
f 1368/2932/2766 1353/2931/2765 1354/2933/2767
f 1368/2932/2766 1354/2933/2767 1367/2934/2768
f 1367/2934/2768 1354/2933/2767 1355/2935/2769
f 1367/2934/2768 1355/2935/2769 1366/2936/2770
f 1366/2936/2770 1355/2935/2769 1356/2871/2707
f 1366/2936/2770 1356/2871/2707 1365/2873/2709
f 1390/2937/2771 1413/2938/2772 1389/2939/2773
f 1392/2940/2774 1413/2941/2775 1391/2942/2776
f 1394/2943/2777 1413/2944/2778 1393/2945/2779
f 1396/2946/2780 1413/2947/2781 1395/2948/2782
f 1398/2949/2783 1413/2950/2784 1397/2951/2785
f 1400/2952/2786 1413/2953/2787 1399/2954/2788
f 1402/2955/2789 1413/2956/2790 1401/2957/2791
f 1404/2958/2792 1413/2959/2793 1403/2960/2794
f 1406/2961/2795 1413/2962/2796 1405/2963/2797
f 1408/2964/2798 1413/2965/2799 1407/2966/2800
f 1410/2967/2801 1413/2968/2802 1409/2969/2803
f 1412/2970/2804 1413/2971/2805 1411/2972/2806
f 1401/2973/2791 1413/2974/2807 1400/2952/2786
f 1393/2945/2779 1413/2975/2808 1392/2940/2774
f 1409/2969/2803 1413/2976/2809 1408/2964/2798
f 1399/2954/2788 1413/2977/2810 1398/2949/2783
f 1397/2951/2785 1413/2978/2811 1396/2946/2780
f 1395/2948/2782 1413/2979/2812 1394/2943/2777
f 1391/2942/2776 1413/2980/2813 1390/2937/2771
f 1389/2939/2773 1413/2981/2814 1412/2970/2804
f 1411/2972/2806 1413/2982/2815 1410/2967/2801
f 1407/2966/2800 1413/2983/2816 1406/2961/2795
f 1405/2963/2797 1413/2984/2817 1404/2958/2792
f 1403/2960/2794 1413/2985/2818 1402/2955/2789
f 1388/2986/2819 1423/2987/2820 1357/2988/2821
f 1357/2988/2821 1423/2987/2820 1398/2989/2822
f 1357/2988/2821 1398/2989/2822 1358/2990/2823
f 1358/2990/2823 1398/2989/2822 1397/2991/2824
f 1358/2990/2823 1397/2991/2824 1359/2992/2825
f 1359/2992/2825 1397/2991/2824 1360/2993/2826
f 1360/2993/2826 1397/2991/2824 1361/2994/2827
f 1361/2994/2827 1397/2991/2824 1362/2995/2828
f 1362/2995/2828 1397/2991/2824 1396/2996/2829
f 1362/2995/2828 1396/2996/2829 1363/2997/2830
f 1363/2997/2830 1396/2996/2829 1364/2998/2831
f 1364/2998/2831 1396/2996/2829 1395/2999/2832
f 1364/2998/2831 1395/2999/2832 1365/3000/2833
f 1365/3000/2833 1395/2999/2832 1366/3001/2834
f 1366/3001/2834 1395/2999/2832 1394/3002/2835
f 1366/3001/2834 1394/3002/2835 1367/3003/2836
f 1367/3003/2836 1394/3002/2835 1368/3004/2837
f 1368/3004/2837 1394/3002/2835 1369/3005/2838
f 1369/3005/2838 1394/3002/2835 1393/3006/2839
f 1369/3005/2838 1393/3006/2839 1370/3007/2840
f 1370/3007/2840 1393/3006/2839 1371/3008/2841
f 1371/3008/2841 1393/3006/2839 1372/3009/2842
f 1372/3009/2842 1393/3006/2839 1373/3010/2843
f 1373/3010/2843 1393/3006/2839 1392/3011/2844
f 1373/3010/2843 1392/3011/2844 1417/3012/2845
f 1417/3012/2845 1392/3011/2844 1416/3013/2846
f 1416/3013/2846 1392/3011/2844 1391/3014/2847
f 1416/3013/2846 1391/3014/2847 1415/3015/2848
f 1415/3015/2848 1391/3014/2847 1390/3016/2849
f 1415/3015/2848 1390/3016/2849 1414/3017/2850
f 1414/3017/2850 1390/3016/2849 1389/3018/2851
f 1414/3017/2850 1389/3018/2851 1437/3019/2852
f 1437/3019/2852 1389/3018/2851 1412/3020/2853
f 1437/3019/2852 1412/3020/2853 1436/3021/2854
f 1436/3021/2854 1412/3020/2853 1411/3022/2855
f 1436/3021/2854 1411/3022/2855 1435/3023/2856
f 1435/3023/2856 1411/3022/2855 1410/3024/2857
f 1435/3023/2856 1410/3024/2857 1434/3025/2858
f 1434/3025/2858 1410/3024/2857 1409/3026/2859
f 1434/3025/2858 1409/3026/2859 1433/3027/2860
f 1433/3027/2860 1409/3026/2859 1408/3028/2861
f 1433/3027/2860 1408/3028/2861 1432/3029/2862
f 1432/3029/2862 1408/3028/2861 1407/3030/2863
f 1432/3029/2862 1407/3030/2863 1431/3031/2864
f 1431/3031/2864 1407/3030/2863 1406/3032/2865
f 1431/3031/2864 1406/3032/2865 1430/3033/2866
f 1430/3033/2866 1406/3032/2865 1405/3034/2867
f 1430/3033/2866 1405/3034/2867 1429/3035/2868
f 1429/3035/2868 1405/3034/2867 1404/3036/2869
f 1429/3035/2868 1404/3036/2869 1428/3037/2870
f 1428/3037/2870 1404/3036/2869 1403/3038/2871
f 1428/3037/2870 1403/3038/2871 1427/3039/2872
f 1427/3039/2872 1403/3038/2871 1402/3040/2873
f 1427/3039/2872 1402/3040/2873 1426/3041/2874
f 1426/3041/2874 1402/3040/2873 1401/3042/2875
f 1426/3043/2874 1401/3044/2875 1425/3045/2876
f 1425/3045/2876 1401/3044/2875 1400/3046/2877
f 1425/3045/2876 1400/3046/2877 1424/3047/2878
f 1424/3047/2878 1400/3046/2877 1399/3048/2879
f 1424/3047/2878 1399/3048/2879 1423/2987/2820
f 1423/2987/2820 1399/3048/2879 1398/2989/2822
f 1423/2987/2820 1388/2986/2819 1422/3049/2880
f 1422/3049/2880 1388/2986/2819 1387/3050/2881
f 1422/3049/2880 1387/3050/2881 1386/3051/2882
f 1386/3051/2882 1385/3052/2883 1422/3049/2880
f 1422/3049/2880 1385/3052/2883 1384/3053/2884
f 1422/3049/2880 1384/3053/2884 1421/3054/2885
f 1421/3054/2885 1384/3053/2884 1383/3055/2886
f 1421/3054/2885 1383/3055/2886 1382/3056/2887
f 1421/3054/2885 1382/3056/2887 1420/3057/2888
f 1420/3057/2888 1382/3056/2887 1381/3058/2889
f 1420/3057/2888 1381/3058/2889 1380/3059/2890
f 1420/3057/2888 1380/3059/2890 1419/3060/2891
f 1419/3060/2891 1380/3059/2890 1379/3061/2892
f 1419/3060/2891 1379/3061/2892 1378/3062/2893
f 1378/3062/2893 1377/3063/2894 1419/3060/2891
f 1419/3060/2891 1377/3063/2894 1418/3064/2895
f 1418/3064/2895 1377/3063/2894 1376/3065/2896
f 1418/3064/2895 1376/3065/2896 1375/3066/2897
f 1375/3066/2897 1374/3067/2898 1418/3064/2895
f 1418/3064/2895 1374/3067/2898 1373/3010/2843
f 1418/3064/2895 1373/3010/2843 1417/3012/2845
f 1439/3068/2899 1485/3069/2900 1438/3070/2901
f 1438/3070/2901 1485/3069/2900 1462/3071/2902
f 1438/3070/2901 1462/3071/2902 1463/3072/2903
f 1485/3069/2900 1439/3068/2899 1484/3073/2904
f 1484/3073/2904 1439/3068/2899 1440/3074/2905
f 1484/3073/2904 1440/3074/2905 1483/3075/2906
f 1483/3075/2906 1440/3074/2905 1441/3076/2907
f 1483/3075/2906 1441/3076/2907 1482/3077/2908
f 1482/3077/2908 1441/3076/2907 1442/3078/2909
f 1482/3077/2908 1442/3078/2909 1481/3079/2910
f 1481/3079/2910 1442/3078/2909 1443/3080/2911
f 1481/3079/2910 1443/3080/2911 1480/3081/2912
f 1480/3081/2912 1443/3080/2911 1444/3082/2913
f 1480/3081/2912 1444/3082/2913 1445/3083/2914
f 1480/3081/2912 1445/3083/2914 1479/3084/2915
f 1479/3084/2915 1445/3083/2914 1446/3085/2916
f 1479/3084/2915 1446/3085/2916 1478/3086/2917
f 1478/3086/2917 1446/3085/2916 1447/3087/2918
f 1478/3086/2917 1447/3087/2918 1477/3088/2919
f 1477/3088/2919 1447/3087/2918 1448/3089/2920
f 1477/3088/2919 1448/3089/2920 1476/3090/2921
f 1476/3090/2921 1448/3089/2920 1449/3091/2922
f 1476/3090/2921 1449/3091/2922 1475/3092/2923
f 1475/3092/2923 1449/3091/2922 1474/3093/2924
f 1474/3093/2924 1449/3091/2922 1450/3094/2925
f 1474/3093/2924 1450/3094/2925 1473/3095/2926
f 1473/3095/2926 1450/3094/2925 1451/3096/2927
f 1473/3095/2926 1451/3096/2927 1472/3097/2928
f 1472/3097/2928 1451/3096/2927 1452/3098/2929
f 1472/3097/2928 1452/3098/2929 1471/3099/2930
f 1471/3099/2930 1452/3098/2929 1453/3100/2931
f 1471/3099/2930 1453/3100/2931 1470/3101/2932
f 1470/3101/2932 1453/3100/2931 1454/3102/2933
f 1470/3101/2932 1454/3102/2933 1469/3103/2934
f 1469/3103/2934 1454/3102/2933 1455/3104/2935
f 1469/3103/2934 1455/3104/2935 1468/3105/2936
f 1468/3105/2936 1455/3104/2935 1456/3106/2937
f 1468/3105/2936 1456/3106/2937 1457/3107/2938
f 1468/3105/2936 1457/3107/2938 1467/3108/2939
f 1467/3108/2939 1457/3107/2938 1458/3109/2940
f 1467/3108/2939 1458/3109/2940 1466/3110/2941
f 1466/3110/2941 1458/3109/2940 1459/3111/2942
f 1466/3110/2941 1459/3111/2942 1465/3112/2943
f 1465/3112/2943 1459/3111/2942 1460/3113/2944
f 1465/3112/2943 1460/3113/2944 1464/3114/2945
f 1464/3114/2945 1460/3113/2944 1461/3115/2946
f 1464/3114/2945 1461/3115/2946 1463/3072/2903
f 1463/3072/2903 1461/3115/2946 1438/3070/2901
f 1342/3116/2947 1341/3117/2948 1486/3118/2949
f 1486/3119/2949 1341/3120/2948 1340/3121/2950
f 1486/3119/2949 1340/3121/2950 1339/3122/2951
f 1486/3119/2949 1339/3122/2951 1509/3123/2952
f 1509/3123/2952 1339/3122/2951 1338/3124/2953
f 1509/3123/2952 1338/3124/2953 1337/3125/2954
f 1337/3125/2954 1336/3126/2955 1509/3123/2952
f 1509/3123/2952 1336/3126/2955 1335/3127/2956
f 1509/3123/2952 1335/3127/2956 1334/3128/2957
f 1334/3128/2957 1333/3129/2958 1509/3123/2952
f 1509/3123/2952 1333/3129/2958 1508/3130/2959
f 1508/3130/2959 1333/3129/2958 1460/3131/2960
f 1508/3130/2959 1460/3131/2960 1507/3132/2961
f 1507/3132/2961 1460/3131/2960 1459/3133/2962
f 1507/3132/2961 1459/3133/2962 1506/3134/2963
f 1506/3134/2963 1459/3133/2962 1458/3135/2964
f 1506/3134/2963 1458/3135/2964 1505/3136/2965
f 1505/3136/2965 1458/3135/2964 1457/3137/2966
f 1505/3136/2965 1457/3137/2966 1504/3138/2967
f 1504/3138/2967 1457/3137/2966 1456/3139/2968
f 1504/3138/2967 1456/3139/2968 1503/3140/2969
f 1503/3140/2969 1456/3139/2968 1455/3141/2970
f 1503/3140/2969 1455/3141/2970 1502/3142/2971
f 1502/3142/2971 1455/3141/2970 1454/3143/2972
f 1502/3142/2971 1454/3143/2972 1501/3144/2973
f 1501/3144/2973 1454/3143/2972 1453/3145/2974
f 1501/3144/2973 1453/3145/2974 1500/3146/2975
f 1500/3146/2975 1453/3145/2974 1452/3147/2976
f 1500/3146/2975 1452/3147/2976 1499/3148/2977
f 1499/3148/2977 1452/3147/2976 1451/3149/2978
f 1499/3148/2977 1451/3149/2978 1498/3150/2979
f 1498/3150/2979 1451/3149/2978 1450/3151/2980
f 1498/3150/2979 1450/3151/2980 1497/3152/2981
f 1497/3152/2981 1450/3151/2980 1449/3153/2982
f 1497/3152/2981 1449/3153/2982 1496/3154/2983
f 1496/3154/2983 1449/3153/2982 1448/3155/2984
f 1496/3154/2983 1448/3155/2984 1495/3156/2985
f 1495/3156/2985 1448/3155/2984 1447/3157/2986
f 1495/3156/2985 1447/3157/2986 1494/3158/2987
f 1494/3158/2987 1447/3157/2986 1446/3159/2988
f 1494/3158/2987 1446/3159/2988 1493/3160/2989
f 1493/3160/2989 1446/3159/2988 1445/3161/2990
f 1493/3160/2989 1445/3161/2990 1492/3162/2991
f 1492/3162/2991 1445/3161/2990 1444/3163/2992
f 1492/3162/2991 1444/3163/2992 1491/3164/2993
f 1491/3164/2993 1444/3163/2992 1443/3165/2994
f 1491/3164/2993 1443/3165/2994 1490/3166/2995
f 1490/3166/2995 1443/3165/2994 1442/3167/2996
f 1490/3166/2995 1442/3167/2996 1489/3168/2997
f 1489/3168/2997 1442/3167/2996 1441/3169/2998
f 1489/3168/2997 1441/3169/2998 1488/3170/2999
f 1488/3170/2999 1441/3169/2998 1440/3171/3000
f 1488/3170/2999 1440/3171/3000 1349/3172/3001
f 1349/3172/3001 1440/3171/3000 1439/3173/3002
f 1349/3172/3001 1439/3173/3002 1350/3174/3003
f 1350/3174/3003 1439/3173/3002 1351/3175/3004
f 1351/3175/3004 1439/3173/3002 1352/3176/3005
f 1352/3176/3005 1439/3173/3002 1353/3177/3006
f 1353/3177/3006 1439/3173/3002 1354/3178/3007
f 1354/3178/3007 1439/3173/3002 1355/3179/3008
f 1355/3179/3008 1439/3173/3002 1438/3180/3009
f 1355/3179/3008 1438/3180/3009 1356/3181/3010
f 1356/3181/3010 1438/3180/3009 1325/3182/3011
f 1325/3183/3011 1438/3184/3009 1326/3185/3012
f 1326/3185/3012 1438/3184/3009 1327/3186/3013
f 1327/3186/3013 1438/3184/3009 1461/3187/3014
f 1327/3186/3013 1461/3187/3014 1328/3188/3015
f 1328/3188/3015 1461/3187/3014 1329/3189/3016
f 1329/3189/3016 1461/3187/3014 1330/3190/3017
f 1330/3190/3017 1461/3187/3014 1331/3191/3018
f 1331/3191/3018 1461/3187/3014 1332/3192/3019
f 1332/3192/3019 1461/3187/3014 1333/3129/2958
f 1333/3129/2958 1461/3187/3014 1460/3131/2960
f 1349/3172/3001 1348/3193/3020 1488/3170/2999
f 1488/3170/2999 1348/3193/3020 1487/3194/3021
f 1487/3194/3021 1348/3193/3020 1347/3195/3022
f 1487/3194/3021 1347/3195/3022 1346/3196/3023
f 1346/3196/3023 1345/3197/3024 1487/3194/3021
f 1487/3194/3021 1345/3197/3024 1344/3198/3025
f 1487/3194/3021 1344/3198/3025 1343/3199/3026
f 1487/3194/3021 1343/3199/3026 1486/3118/2949
f 1486/3118/2949 1343/3199/3026 1342/3116/2947
f 1437/3200/3027 1493/3201/3028 1414/3202/3029
f 1414/3202/3029 1493/3201/3028 1492/3203/3030
f 1414/3202/3029 1492/3203/3030 1491/3204/3031
f 1493/3201/3028 1437/3200/3027 1494/3205/3032
f 1494/3205/3032 1437/3200/3027 1436/3206/3033
f 1494/3205/3032 1436/3206/3033 1495/3207/3034
f 1495/3207/3034 1436/3206/3033 1435/3208/3035
f 1495/3207/3034 1435/3208/3035 1496/3209/3036
f 1496/3209/3036 1435/3208/3035 1434/3210/3037
f 1496/3209/3036 1434/3210/3037 1497/3211/3038
f 1497/3211/3038 1434/3210/3037 1433/3212/3039
f 1497/3211/3038 1433/3212/3039 1498/3213/3040
f 1498/3213/3040 1433/3212/3039 1432/3214/3041
f 1498/3213/3040 1432/3214/3041 1431/3215/3042
f 1498/3213/3040 1431/3215/3042 1499/3216/3043
f 1499/3216/3043 1431/3215/3042 1430/3217/3044
f 1499/3216/3043 1430/3217/3044 1500/3218/3045
f 1500/3218/3045 1430/3217/3044 1429/3219/3046
f 1500/3218/3045 1429/3219/3046 1501/3220/3047
f 1501/3220/3047 1429/3219/3046 1428/3221/3048
f 1501/3220/3047 1428/3221/3048 1502/3222/3049
f 1502/3222/3049 1428/3221/3048 1427/3223/3050
f 1502/3222/3049 1427/3223/3050 1503/3224/3051
f 1503/3224/3051 1427/3223/3050 1426/3225/3052
f 1503/3224/3051 1426/3225/3052 1504/3226/3053
f 1504/3226/3053 1426/3225/3052 1505/3227/3054
f 1505/3227/3054 1426/3225/3052 1425/3228/3055
f 1505/3227/3054 1425/3228/3055 1506/3229/3056
f 1506/3229/3056 1425/3228/3055 1424/3230/3057
f 1506/3229/3056 1424/3230/3057 1507/3231/3058
f 1507/3231/3058 1424/3230/3057 1423/3232/3059
f 1507/3231/3058 1423/3232/3059 1508/3233/3060
f 1508/3233/3060 1423/3232/3059 1422/3234/3061
f 1508/3233/3060 1422/3234/3061 1509/3235/3062
f 1509/3235/3062 1422/3234/3061 1421/3236/3063
f 1509/3235/3062 1421/3236/3063 1486/3237/3064
f 1486/3237/3064 1421/3236/3063 1420/3238/3065
f 1486/3237/3064 1420/3238/3065 1487/3239/3066
f 1487/3239/3066 1420/3238/3065 1419/3240/3067
f 1487/3239/3066 1419/3240/3067 1418/3241/3068
f 1487/3239/3066 1418/3241/3068 1488/3242/3069
f 1488/3242/3069 1418/3241/3068 1417/3243/3070
f 1488/3242/3069 1417/3243/3070 1489/3244/3071
f 1489/3244/3071 1417/3243/3070 1416/3245/3072
f 1489/3244/3071 1416/3245/3072 1490/3246/3073
f 1490/3246/3073 1416/3245/3072 1415/3247/3074
f 1490/3246/3073 1415/3247/3074 1491/3204/3031
f 1491/3204/3031 1415/3247/3074 1414/3202/3029
f 1485/3248/3075 1533/3249/3076 1462/3250/3077
f 1462/3250/3077 1533/3249/3076 1510/3251/3078
f 1462/3252/3077 1510/3253/3078 1463/3254/3079
f 1463/3254/3079 1510/3253/3078 1511/3255/3080
f 1463/3254/3079 1511/3255/3080 1464/3256/3081
f 1464/3256/3081 1511/3255/3080 1512/3257/3082
f 1464/3256/3081 1512/3257/3082 1465/3258/3083
f 1465/3258/3083 1512/3257/3082 1513/3259/3084
f 1465/3258/3083 1513/3259/3084 1466/3260/3085
f 1466/3260/3085 1513/3259/3084 1514/3261/3086
f 1466/3260/3085 1514/3261/3086 1467/3262/3087
f 1467/3262/3087 1514/3261/3086 1515/3263/3088
f 1467/3262/3087 1515/3263/3088 1468/3264/3089
f 1468/3264/3089 1515/3263/3088 1516/3265/3090
f 1468/3264/3089 1516/3265/3090 1469/3266/3091
f 1469/3266/3091 1516/3265/3090 1517/3267/3092
f 1469/3266/3091 1517/3267/3092 1470/3268/3093
f 1470/3268/3093 1517/3267/3092 1518/3269/3094
f 1470/3268/3093 1518/3269/3094 1471/3270/3095
f 1471/3270/3095 1518/3269/3094 1519/3271/3096
f 1471/3270/3095 1519/3271/3096 1472/3272/3097
f 1472/3272/3097 1519/3271/3096 1520/3273/3098
f 1472/3272/3097 1520/3273/3098 1473/3274/3099
f 1473/3274/3099 1520/3273/3098 1521/3275/3100
f 1473/3274/3099 1521/3275/3100 1474/3276/3101
f 1474/3276/3101 1521/3275/3100 1522/3277/3102
f 1474/3276/3101 1522/3277/3102 1475/3278/3103
f 1475/3278/3103 1522/3277/3102 1523/3279/3104
f 1475/3278/3103 1523/3279/3104 1476/3280/3105
f 1476/3280/3105 1523/3279/3104 1524/3281/3106
f 1476/3280/3105 1524/3281/3106 1477/3282/3107
f 1477/3282/3107 1524/3281/3106 1525/3283/3108
f 1477/3282/3107 1525/3283/3108 1478/3284/3109
f 1478/3284/3109 1525/3283/3108 1526/3285/3110
f 1478/3284/3109 1526/3285/3110 1479/3286/3111
f 1479/3286/3111 1526/3285/3110 1527/3287/3112
f 1479/3286/3111 1527/3287/3112 1480/3288/3113
f 1480/3288/3113 1527/3287/3112 1528/3289/3114
f 1480/3288/3113 1528/3289/3114 1481/3290/3115
f 1481/3290/3115 1528/3289/3114 1529/3291/3116
f 1481/3290/3115 1529/3291/3116 1482/3292/3117
f 1482/3292/3117 1529/3291/3116 1530/3293/3118
f 1482/3292/3117 1530/3293/3118 1483/3294/3119
f 1483/3294/3119 1530/3293/3118 1531/3295/3120
f 1483/3294/3119 1531/3295/3120 1484/3296/3121
f 1484/3296/3121 1531/3295/3120 1532/3297/3122
f 1484/3296/3121 1532/3297/3122 1485/3248/3075
f 1485/3248/3075 1532/3297/3122 1533/3249/3076
f 1533/3298/3123 1523/3299/3124 1510/3300/3125
f 1510/3300/3125 1523/3299/3124 1522/3301/3126
f 1510/3300/3125 1522/3301/3126 1511/3302/3127
f 1511/3302/3127 1522/3301/3126 1521/3303/3128
f 1511/3302/3127 1521/3303/3128 1512/3304/3129
f 1512/3304/3129 1521/3303/3128 1520/3305/3130
f 1512/3304/3129 1520/3305/3130 1513/3306/3131
f 1513/3306/3131 1520/3305/3130 1519/3307/3132
f 1513/3306/3131 1519/3307/3132 1514/3308/3133
f 1514/3308/3133 1519/3307/3132 1518/3309/3134
f 1514/3308/3133 1518/3309/3134 1515/3310/3135
f 1515/3310/3135 1518/3309/3134 1517/3311/3136
f 1515/3310/3135 1517/3311/3136 1516/3312/3137
f 1523/3299/3124 1533/3298/3123 1524/3313/3138
f 1524/3313/3138 1533/3298/3123 1532/3314/3139
f 1524/3313/3138 1532/3314/3139 1525/3315/3140
f 1525/3315/3140 1532/3314/3139 1531/3316/3141
f 1525/3315/3140 1531/3316/3141 1526/3317/3142
f 1526/3317/3142 1531/3316/3141 1530/3318/3143
f 1526/3317/3142 1530/3318/3143 1527/3319/3144
f 1527/3319/3144 1530/3318/3143 1529/3320/3145
f 1527/3319/3144 1529/3320/3145 1528/3321/3146

g Body1:4

v 62.635062 11.068210 18.482362
v 62.635062 11.224653 18.079173
v 62.635062 11.464111 17.719041
v 62.635062 11.775389 17.418805
v 62.635062 12.143932 17.192504
v 62.635062 12.552506 17.050720
v 62.635062 12.982007 17.000081
v 62.635062 13.412353 17.042957
v 62.635062 13.823420 17.177342
v 62.635062 14.195988 17.396952
v 62.635062 14.512635 17.691519
v 62.635062 14.758557 18.047270
v 62.635062 14.922253 18.447568
v 62.635062 14.996070 18.873698
v 62.635062 14.976556 19.305734
v 62.635062 14.864622 19.723474
v 62.635062 14.665505 20.107385
v 62.635062 14.388513 20.439515
v 62.635062 14.046598 20.704336
v 62.635062 13.655749 20.889464
v 62.635062 13.234240 20.986243
v 62.635062 12.801782 20.990147
v 62.635062 12.378595 20.900994
v 62.635062 11.984467 20.722953
v 62.635062 11.637827 20.464348
v 62.635062 11.354884 20.137272
v 62.635062 11.148867 19.757019
v 62.635062 11.029410 19.341368
v 62.635062 11.002099 18.909755
v 67.635062 11.068210 18.482362
v 67.635062 11.002099 18.909755
v 67.635062 11.029410 19.341368
v 67.635062 11.148867 19.757019
v 67.635062 11.354884 20.137272
v 67.635062 11.637827 20.464348
v 67.635062 11.984467 20.722953
v 67.635062 12.378595 20.900994
v 67.635062 12.801782 20.990147
v 67.635062 13.234240 20.986243
v 67.635062 13.655749 20.889464
v 67.635062 14.046598 20.704336
v 67.635062 14.388513 20.439515
v 67.635062 14.665505 20.107385
v 67.635062 14.864622 19.723474
v 67.635062 14.976556 19.305734
v 67.635062 14.996070 18.873698
v 67.635062 14.922253 18.447568
v 67.635062 14.758557 18.047270
v 67.635062 14.512635 17.691519
v 67.635062 14.195988 17.396952
v 67.635062 13.823420 17.177342
v 67.635062 13.412353 17.042957
v 67.635062 12.982007 17.000081
v 67.635062 12.552506 17.050720
v 67.635062 12.143932 17.192504
v 67.635062 11.775389 17.418805
v 67.635062 11.464111 17.719041
v 67.635062 11.224653 18.079173
v 62.635062 13.965988 19.258819
v 62.635062 13.866087 19.500000
v 62.635062 13.707169 19.707107
v 62.635062 13.500062 19.866025
v 62.635062 13.258881 19.965926
v 62.635062 13.000062 20.000000
v 62.635062 12.741243 19.965926
v 62.635062 12.500062 19.866025
v 62.635062 12.292955 19.707107
v 62.635062 12.134037 19.500000
v 62.635062 12.034136 19.258819
v 62.635062 12.000062 19.000000
v 62.635062 12.034136 18.741181
v 62.635062 12.134037 18.500000
v 62.635062 12.292955 18.292893
v 62.635062 12.500062 18.133975
v 62.635062 12.741243 18.034074
v 62.635062 13.000062 18.000000
v 62.635062 13.258881 18.034074
v 62.635062 13.500062 18.133975
v 62.635062 13.707169 18.292893
v 62.635062 13.866087 18.500000
v 62.635062 13.965988 18.741181
v 62.635062 14.000062 19.000000
v 69.635062 15.347643 18.912793
v 69.635062 15.351942 18.863476
v 69.635062 15.368222 18.816725
v 69.635062 15.395486 18.775406
v 69.635062 15.432064 18.742049
v 69.635062 15.475714 18.718697
v 69.635062 15.523763 18.706782
v 67.635062 15.523763 18.706782
v 67.635062 15.475714 18.718697
v 67.635062 15.432064 18.742049
v 67.635062 15.395486 18.775406
v 67.635062 15.368222 18.816725
v 67.635062 15.351942 18.863476
v 67.635062 15.347643 18.912793
v 69.635062 15.800196 18.673733
v 67.635062 15.800196 18.673733
v 67.635062 15.076730 17.901733
v 67.635062 15.105112 17.942294
v 67.635062 15.142586 17.974641
v 67.635062 15.186857 17.996792
v 67.635062 15.235213 18.007392
v 67.635062 15.284691 18.005789
v 67.635062 15.332260 17.992083
v 69.635062 15.332260 17.992083
v 69.635062 15.284691 18.005789
v 69.635062 15.235213 18.007392
v 69.635062 15.186857 17.996792
v 69.635062 15.142586 17.974641
v 69.635062 15.105112 17.942294
v 69.635062 15.076730 17.901733
v 67.635062 15.588183 17.882489
v 69.635062 15.588183 17.882489
v 67.635062 16.417640 18.244910
v 67.635062 16.124568 18.515123
v 67.635062 15.965983 18.612720
v 67.635062 15.884060 18.649338
v 69.635062 15.884060 18.649338
v 69.635062 15.965983 18.612720
v 69.635062 16.124568 18.515123
v 69.635062 16.417640 18.244910
v 67.635062 16.337316 17.945138
v 67.635062 16.367042 18.044256
v 67.635062 16.393824 18.144209
v 69.635062 16.393824 18.144209
v 69.635062 16.367042 18.044256
v 69.635062 16.337316 17.945138
v 67.635062 15.673008 17.861683
v 67.635062 15.762265 17.852434
v 67.635062 15.948402 17.857663
v 69.635062 15.948402 17.857663
v 69.635062 15.762265 17.852434
v 69.635062 15.673008 17.861683
v 67.635062 15.048911 17.850670
v 67.635062 15.019835 17.800310
v 67.635062 14.989523 17.750686
v 67.635062 14.968587 17.705827
v 67.635062 14.959311 17.657200
v 67.635062 14.962263 17.607784
v 67.635062 14.977261 17.560607
v 67.635062 15.003388 17.518559
v 67.635062 15.039042 17.484216
v 67.635062 15.261916 17.317378
v 67.635062 15.322347 17.254319
v 67.635062 15.374985 17.181645
v 67.635062 15.463525 17.017831
v 67.635062 15.582227 16.637284
v 67.635062 15.511251 16.561982
v 67.635062 15.438080 16.488811
v 67.635062 15.362778 16.417835
v 67.635062 14.982231 16.536537
v 67.635062 14.818417 16.625077
v 67.635062 14.745743 16.677715
v 67.635062 14.682684 16.738146
v 67.635062 14.515846 16.961020
v 67.635062 14.481503 16.996674
v 67.635062 14.439455 17.022801
v 67.635062 14.392278 17.037799
v 67.635062 14.342862 17.040751
v 67.635062 14.294235 17.031475
v 67.635062 14.249376 17.010539
v 67.635062 14.199752 16.980226
v 67.635062 14.149392 16.951151
v 67.635062 14.098329 16.923332
v 67.635062 14.057768 16.894950
v 67.635062 14.025421 16.857476
v 67.635062 14.003270 16.813205
v 67.635062 13.992670 16.764849
v 67.635062 13.994273 16.715371
v 67.635062 14.007978 16.667802
v 67.635062 14.117573 16.411879
v 67.635062 14.138379 16.327053
v 67.635062 14.147628 16.237797
v 67.635062 14.142399 16.051660
v 67.635062 14.054924 15.662746
v 67.635062 13.955806 15.633020
v 67.635062 13.855853 15.606238
v 67.635062 13.755152 15.582422
v 67.635062 13.484939 15.875494
v 67.635062 13.387342 16.034079
v 67.635062 13.350723 16.116002
v 67.635062 13.326329 16.199866
v 67.635062 13.293279 16.476299
v 67.635062 13.281365 16.524348
v 67.635062 13.258013 16.567998
v 67.635062 13.224656 16.604576
v 67.635062 13.183337 16.631840
v 67.635062 13.136586 16.648120
v 67.635062 13.087269 16.652419
v 67.635062 13.029137 16.650980
v 67.635062 12.970987 16.650980
v 67.635062 12.912855 16.652419
v 67.635062 12.863538 16.648120
v 67.635062 12.816787 16.631840
v 67.635062 12.775468 16.604576
v 67.635062 12.742111 16.567998
v 67.635062 12.718759 16.524348
v 67.635062 12.706844 16.476299
v 67.635062 12.673795 16.199866
v 67.635062 12.649400 16.116002
v 67.635062 12.612782 16.034079
v 67.635062 12.515185 15.875494
v 67.635062 12.244972 15.582422
v 67.635062 12.144271 15.606238
v 67.635062 12.044318 15.633020
v 67.635062 11.945200 15.662746
v 67.635062 11.857724 16.051660
v 67.635062 11.852496 16.237797
v 67.635062 11.861745 16.327053
v 67.635062 11.882551 16.411879
v 67.635062 11.992145 16.667802
v 67.635062 12.005851 16.715371
v 67.635062 12.007454 16.764849
v 67.635062 11.996854 16.813205
v 67.635062 11.974702 16.857476
v 67.635062 11.942356 16.894950
v 67.635062 11.901795 16.923332
v 67.635062 11.850732 16.951151
v 67.635062 11.800372 16.980226
v 67.635062 11.750748 17.010539
v 67.635062 11.705889 17.031475
v 67.635062 11.657262 17.040751
v 67.635062 11.607846 17.037799
v 67.635062 11.560669 17.022801
v 67.635062 11.518621 16.996674
v 67.635062 11.484278 16.961020
v 67.635062 11.317439 16.738146
v 67.635062 11.254381 16.677715
v 67.635062 11.181707 16.625077
v 67.635062 11.017893 16.536537
v 67.635062 10.637346 16.417835
v 67.635062 10.562044 16.488811
v 67.635062 10.488873 16.561982
v 67.635062 10.417897 16.637284
v 67.635062 10.536599 17.017831
v 67.635062 10.625139 17.181645
v 67.635062 10.677777 17.254319
v 67.635062 10.738208 17.317378
v 67.635062 10.961082 17.484216
v 67.635062 10.996736 17.518559
v 67.635062 11.022862 17.560607
v 67.635062 11.037861 17.607784
v 67.635062 11.040813 17.657200
v 67.635062 11.031537 17.705827
v 67.635062 11.010601 17.750686
v 67.635062 10.980288 17.800310
v 67.635062 10.951213 17.850670
v 67.635062 10.923394 17.901733
v 67.635062 10.895012 17.942294
v 67.635062 10.857538 17.974641
v 67.635062 10.813267 17.996792
v 67.635062 10.764911 18.007392
v 67.635062 10.715433 18.005789
v 67.635062 10.667864 17.992083
v 67.635062 10.411941 17.882489
v 67.635062 10.327115 17.861683
v 67.635062 10.237859 17.852434
v 67.635062 10.051722 17.857663
v 67.635062 9.662808 17.945138
v 67.635062 9.633082 18.044256
v 67.635062 9.606300 18.144209
v 67.635062 9.582484 18.244910
v 67.635062 9.875556 18.515123
v 67.635062 10.034141 18.612720
v 67.635062 10.116064 18.649338
v 67.635062 10.199928 18.673733
v 67.635062 10.476361 18.706782
v 67.635062 10.524410 18.718697
v 67.635062 10.568060 18.742049
v 67.635062 10.604638 18.775406
v 67.635062 10.631902 18.816725
v 67.635062 10.648182 18.863476
v 67.635062 10.652481 18.912793
v 67.635062 10.651042 18.970925
v 67.635062 10.651042 19.029075
v 67.635062 10.652481 19.087207
v 67.635062 10.648182 19.136524
v 67.635062 10.631902 19.183275
v 67.635062 10.604638 19.224594
v 67.635062 10.568060 19.257951
v 67.635062 10.524410 19.281303
v 67.635062 10.476361 19.293218
v 67.635062 10.199928 19.326267
v 67.635062 10.116064 19.350662
v 67.635062 10.034141 19.387280
v 67.635062 9.875556 19.484877
v 67.635062 9.582484 19.755090
v 67.635062 9.606300 19.855791
v 67.635062 9.633082 19.955744
v 67.635062 9.662808 20.054862
v 67.635062 10.051722 20.142337
v 67.635062 10.237859 20.147566
v 67.635062 10.327115 20.138317
v 67.635062 10.411941 20.117511
v 67.635062 10.667864 20.007917
v 67.635062 10.715433 19.994211
v 67.635062 10.764911 19.992608
v 67.635062 10.813267 20.003208
v 67.635062 10.857538 20.025359
v 67.635062 10.895012 20.057706
v 67.635062 10.923394 20.098267
v 67.635062 10.951213 20.149330
v 67.635062 10.980288 20.199690
v 67.635062 11.010601 20.249314
v 67.635062 11.031537 20.294173
v 67.635062 11.040813 20.342800
v 67.635062 11.037861 20.392216
v 67.635062 11.022862 20.439393
v 67.635062 10.996736 20.481441
v 67.635062 10.961082 20.515784
v 67.635062 10.738208 20.682622
v 67.635062 10.677777 20.745681
v 67.635062 10.625139 20.818355
v 67.635062 10.536599 20.982169
v 67.635062 10.417897 21.362716
v 67.635062 10.488873 21.438018
v 67.635062 10.562044 21.511189
v 67.635062 10.637346 21.582165
v 67.635062 11.017893 21.463463
v 67.635062 11.181707 21.374923
v 67.635062 11.254381 21.322285
v 67.635062 11.317439 21.261854
v 67.635062 11.484278 21.038980
v 67.635062 11.518621 21.003326
v 67.635062 11.560669 20.977199
v 67.635062 11.607846 20.962201
v 67.635062 11.657262 20.959249
v 67.635062 11.705889 20.968525
v 67.635062 11.750748 20.989461
v 67.635062 11.800372 21.019774
v 67.635062 11.850732 21.048849
v 67.635062 11.901795 21.076668
v 67.635062 11.942356 21.105050
v 67.635062 11.974702 21.142524
v 67.635062 11.996854 21.186795
v 67.635062 12.007454 21.235151
v 67.635062 12.005851 21.284629
v 67.635062 11.992145 21.332198
v 67.635062 11.882551 21.588121
v 67.635062 11.861745 21.672947
v 67.635062 11.852496 21.762203
v 67.635062 11.857724 21.948340
v 67.635062 11.945200 22.337254
v 67.635062 12.044318 22.366980
v 67.635062 12.144271 22.393762
v 67.635062 12.244972 22.417578
v 67.635062 12.515185 22.124506
v 67.635062 12.612782 21.965921
v 67.635062 12.649400 21.883998
v 67.635062 12.673795 21.800134
v 67.635062 12.706844 21.523701
v 67.635062 12.718759 21.475652
v 67.635062 12.742111 21.432002
v 67.635062 12.775468 21.395424
v 67.635062 12.816787 21.368160
v 67.635062 12.863538 21.351880
v 67.635062 12.912855 21.347581
v 67.635062 12.970987 21.349020
v 67.635062 13.029137 21.349020
v 67.635062 13.087269 21.347581
v 67.635062 13.136586 21.351880
v 67.635062 13.183337 21.368160
v 67.635062 13.224656 21.395424
v 67.635062 13.258013 21.432002
v 67.635062 13.281365 21.475652
v 67.635062 13.293279 21.523701
v 67.635062 13.326329 21.800134
v 67.635062 13.350723 21.883998
v 67.635062 13.387342 21.965921
v 67.635062 13.484939 22.124506
v 67.635062 13.755152 22.417578
v 67.635062 13.855853 22.393762
v 67.635062 13.955806 22.366980
v 67.635062 14.054924 22.337254
v 67.635062 14.142399 21.948340
v 67.635062 14.147628 21.762203
v 67.635062 14.138379 21.672947
v 67.635062 14.117573 21.588121
v 67.635062 14.007978 21.332198
v 67.635062 13.994273 21.284629
v 67.635062 13.992670 21.235151
v 67.635062 14.003270 21.186795
v 67.635062 14.025421 21.142524
v 67.635062 14.057768 21.105050
v 67.635062 14.098329 21.076668
v 67.635062 14.149392 21.048849
v 67.635062 14.199752 21.019774
v 67.635062 14.249376 20.989461
v 67.635062 14.294235 20.968525
v 67.635062 14.342862 20.959249
v 67.635062 14.392278 20.962201
v 67.635062 14.439455 20.977199
v 67.635062 14.481503 21.003326
v 67.635062 14.515846 21.038980
v 67.635062 14.682684 21.261854
v 67.635062 14.745743 21.322285
v 67.635062 14.818417 21.374923
v 67.635062 14.982231 21.463463
v 67.635062 15.362778 21.582165
v 67.635062 15.438080 21.511189
v 67.635062 15.511251 21.438018
v 67.635062 15.582227 21.362716
v 67.635062 15.463525 20.982169
v 67.635062 15.374985 20.818355
v 67.635062 15.322347 20.745681
v 67.635062 15.261916 20.682622
v 67.635062 15.039042 20.515784
v 67.635062 15.003388 20.481441
v 67.635062 14.977261 20.439393
v 67.635062 14.962263 20.392216
v 67.635062 14.959311 20.342800
v 67.635062 14.968587 20.294173
v 67.635062 14.989523 20.249314
v 67.635062 15.019835 20.199690
v 67.635062 15.048911 20.149330
v 67.635062 15.076730 20.098267
v 67.635062 15.105112 20.057706
v 67.635062 15.142586 20.025359
v 67.635062 15.186857 20.003208
v 67.635062 15.235213 19.992608
v 67.635062 15.284691 19.994211
v 67.635062 15.332260 20.007917
v 67.635062 15.588183 20.117511
v 67.635062 15.673008 20.138317
v 67.635062 15.762265 20.147566
v 67.635062 15.948402 20.142337
v 67.635062 16.337316 20.054862
v 67.635062 16.367042 19.955744
v 67.635062 16.393824 19.855791
v 67.635062 16.417640 19.755090
v 67.635062 16.124568 19.484877
v 67.635062 15.965983 19.387280
v 67.635062 15.884060 19.350662
v 67.635062 15.800196 19.326267
v 67.635062 15.523763 19.293218
v 67.635062 15.475714 19.281303
v 67.635062 15.432064 19.257951
v 67.635062 15.395486 19.224594
v 67.635062 15.368222 19.183275
v 67.635062 15.351942 19.136524
v 67.635062 15.347643 19.087207
v 67.635062 15.349082 19.029075
v 67.635062 15.349082 18.970925
v 69.635062 15.048911 17.850670
v 69.635062 15.019835 17.800310
v 69.635062 14.989523 17.750686
v 69.635062 14.968587 17.705827
v 69.635062 14.959311 17.657200
v 69.635062 14.962263 17.607784
v 69.635062 14.977261 17.560607
v 69.635062 15.003388 17.518559
v 69.635062 15.039042 17.484216
v 69.635062 15.261916 17.317378
v 69.635062 14.515846 16.961020
v 69.635062 14.481503 16.996674
v 69.635062 14.439455 17.022801
v 69.635062 14.392278 17.037799
v 69.635062 14.342862 17.040751
v 69.635062 14.294235 17.031475
v 69.635062 14.249376 17.010539
v 69.635062 14.682684 16.738146
v 69.635062 15.322347 17.254319
v 69.635062 15.374985 17.181645
v 69.635062 15.463525 17.017831
v 69.635062 15.582227 16.637284
v 69.635062 15.511251 16.561982
v 69.635062 15.438080 16.488811
v 69.635062 15.362778 16.417835
v 69.635062 14.982231 16.536537
v 69.635062 14.818417 16.625077
v 69.635062 14.745743 16.677715
v 69.635062 14.199752 16.980226
v 69.635062 14.149392 16.951151
v 69.635062 14.098329 16.923332
v 69.635062 14.057768 16.894950
v 69.635062 14.025421 16.857476
v 69.635062 14.003270 16.813205
v 69.635062 13.992670 16.764849
v 69.635062 13.994273 16.715371
v 69.635062 14.007978 16.667802
v 69.635062 14.117573 16.411879
v 69.635062 13.293279 16.476299
v 69.635062 13.281365 16.524348
v 69.635062 13.258013 16.567998
v 69.635062 13.224656 16.604576
v 69.635062 13.183337 16.631840
v 69.635062 13.136586 16.648120
v 69.635062 13.087269 16.652419
v 69.635062 13.326329 16.199866
v 69.635062 14.138379 16.327053
v 69.635062 14.147628 16.237797
v 69.635062 14.142399 16.051660
v 69.635062 14.054924 15.662746
v 69.635062 13.955806 15.633020
v 69.635062 13.855853 15.606238
v 69.635062 13.755152 15.582422
v 69.635062 13.484939 15.875494
v 69.635062 13.387342 16.034079
v 69.635062 13.350723 16.116002
v 69.635062 13.029137 16.650980
v 69.635062 12.970987 16.650980
v 69.635062 12.912855 16.652419
v 69.635062 12.863538 16.648120
v 69.635062 12.816787 16.631840
v 69.635062 12.775468 16.604576
v 69.635062 12.742111 16.567998
v 69.635062 12.718759 16.524348
v 69.635062 12.706844 16.476299
v 69.635062 12.673795 16.199866
v 69.635062 11.992145 16.667802
v 69.635062 12.005851 16.715371
v 69.635062 12.007454 16.764849
v 69.635062 11.996854 16.813205
v 69.635062 11.974702 16.857476
v 69.635062 11.942356 16.894950
v 69.635062 11.901795 16.923332
v 69.635062 11.882551 16.411879
v 69.635062 12.649400 16.116002
v 69.635062 12.612782 16.034079
v 69.635062 12.515185 15.875494
v 69.635062 12.244972 15.582422
v 69.635062 12.144271 15.606238
v 69.635062 12.044318 15.633020
v 69.635062 11.945200 15.662746
v 69.635062 11.857724 16.051660
v 69.635062 11.852496 16.237797
v 69.635062 11.861745 16.327053
v 69.635062 11.850732 16.951151
v 69.635062 11.800372 16.980226
v 69.635062 11.750748 17.010539
v 69.635062 11.705889 17.031475
v 69.635062 11.657262 17.040751
v 69.635062 11.607846 17.037799
v 69.635062 11.560669 17.022801
v 69.635062 11.518621 16.996674
v 69.635062 11.484278 16.961020
v 69.635062 11.317439 16.738146
v 69.635062 10.961082 17.484216
v 69.635062 10.996736 17.518559
v 69.635062 11.022862 17.560607
v 69.635062 11.037861 17.607784
v 69.635062 11.040813 17.657200
v 69.635062 11.031537 17.705827
v 69.635062 11.010601 17.750686
v 69.635062 10.738208 17.317378
v 69.635062 11.254381 16.677715
v 69.635062 11.181707 16.625077
v 69.635062 11.017893 16.536537
v 69.635062 10.637346 16.417835
v 69.635062 10.562044 16.488811
v 69.635062 10.488873 16.561982
v 69.635062 10.417897 16.637284
v 69.635062 10.536599 17.017831
v 69.635062 10.625139 17.181645
v 69.635062 10.677777 17.254319
v 69.635062 10.980288 17.800310
v 69.635062 10.951213 17.850670
v 69.635062 10.923394 17.901733
v 69.635062 10.895012 17.942294
v 69.635062 10.857538 17.974641
v 69.635062 10.813267 17.996792
v 69.635062 10.764911 18.007392
v 69.635062 10.715433 18.005789
v 69.635062 10.667864 17.992083
v 69.635062 10.411941 17.882489
v 69.635062 10.476361 18.706782
v 69.635062 10.524410 18.718697
v 69.635062 10.568060 18.742049
v 69.635062 10.604638 18.775406
v 69.635062 10.631902 18.816725
v 69.635062 10.648182 18.863476
v 69.635062 10.652481 18.912793
v 69.635062 10.199928 18.673733
v 69.635062 10.327115 17.861683
v 69.635062 10.237859 17.852434
v 69.635062 10.051722 17.857663
[truncated: 662,334 more chars]
